# Supplementary material for: Local Scale Comparisons of Biodiversity as a Test for Global Protected Area Ecological Performance: A Meta-Analysis
Source: PLoS One. 2014 Aug 27;9(8):e105824. doi: 10.1371/journal.pone.0105824 (PMC4146549; doi:10.1371/journal.pone.0105824)
Supplement: Dataset S1 — Complete dataset and references included in the meta-analysis. (XLSX) [file pone.0105824.s002.xlsx]

## Sheet: metadata
Column heading	Description	AUTHOR:
datapt_id	Unique datapoint identifyer	Bernard W.T. Coetzee
study_id	Unique study identifyer	Centre for Invasion Biology, Department of Botany and Zoology, Stellenbosch University, Private Bag X1, Matieland 7602, South Africa.
studyname	Short study name	School of Biological Sciences, Monash University, Victoria 3800, Australia, Tel: +61 3 990 50097, Fax: +61 3 9905 5613. §email: steven.chown@monash.edu
country	Country	Correspondence to B.W.T. Coetzee: email: bwtcoetzee@gmail.com / bernard.coetzee@monash.edu
continent	Continent
metric	Metric - sppR (species richness) or abund (abundance)	Title:
pa_iucn_cat	Protected Area IUCN Category	Local scale comparisons of biodiversity as a test for global protected area ecological performance: a meta-analysis
lat	PA centroid Latitude
long	PA centroid Longtidude
area_km2	PA area in square kilometers
pa_age	Establishment year of PA
gdp	Country Gross Domestic Product
gini	Country GINI coeffeient
wgi	Country World Governance Index
popsize	Country population size
study_date	Date of fieldwork completion
taxatype	Taxon type
spp_name	Species name
mamspp_weight	Body weight of mammals: > 1kg = 1 / < kg = 0
pa_name_code	Unique code for each PA
ins_out	Logical, pairwise comparison inside or outside PA
spp_response	Logical, is pairwise comparison a species level response
detection	Logical, was detection taken into consideration
censusarea_effect	Logical, was census area effects taken into consideration
graph	Logical, was data reported in a graph or not
sd_reported	Logical, was standard deviation reported, or interpolated
iucn_status	Species IUCN status
dist_to_PA	Distance to PA boundary in kilometres
dist_between_points	Furthest distance between samplng points within a study in kilometres
clustersPA_not	Data reported across a cluster of PA = 1, or not = 0
p.mean	Mean inside PA
p.sd	Standard deviation inside PA
p.n	Sample size inside PA
out.m	Mean outside PA
out.sd	Standard deviation outside PA
out.n	Sample size outside PA
yi	Hedges g* effect size
vi	Sampling variance
alpha_id	Alphabetic study names
longref	Compete study reference

## Sheet: database
datapt_id	study_id	studyname	country	continent	metric	pa_iucn_cat	lat	long	area_km2	pa_age	gdp	gini	wgi	popsize	study_date	taxatype	spp_name	mamspp_weight	pa_name_code	ins_out	spp_response	detection	censusarea_effect	graph	sd_reported	iucn_status	dist_to_PA	dist_between_points	clustersPA_not	p.mean	p.sd	p.n	out.m	out.sd	out.n	yi	vi
1	1	Bury.1983	USA	NAM	abund	2	41.3	-124	455.75	1968	15060	45	0.72	313232044	1983	herptiles	NA	NA	65	0	0	0	0	0	0	NA	NA	NA	0	10.2364	6.05725	4	3.62273	6.37235	4	0.924074	0.55337
2	2	Heydon&Bulloh.1996	Malaysia	AS	abund	1	4.96667	117.8	426.52	1980	247.6	46.2	0.641	28728607	1993	mammal	NA	NA	80	1	0	0	0	0	1	NA	15	45	0	31.5	72.128	4	6.4	32.1667	6	0.444562	0.426548
3	3	Thiollay.2006a	Burkina Faso	AF	abund	0	12.0474	-2.98289	2027	NA	10.1	39.5	0.566	16751455	2003	birds	NA	NA	0	1	0	0	0	0	0	NA	150	180	1	7.5	9.85901	30	0.2	1.1619	15	0.882835	0.10866
4	3	Thiollay.2006a	Burkina Faso	AF	abund	0	11.4176	-1.37082	2480	NA	10.1	39.5	0.566	16751455	2003	birds	NA	NA	0	1	0	0	0	0	0	NA	150	140	1	4	6.57267	30	0	0	15	0.728046	0.105889
5	3	Thiollay.2006a	Burkina Faso	AF	abund	0	11.6223	1.44726	3110	NA	10.1	39.5	0.566	16751455	2003	birds	NA	NA	0	1	0	0	0	0	0	NA	150	220	1	8.3	9.85901	30	0	0	15	1.00713	0.11127
6	3	Thiollay.2006a	Burkina Faso	AF	abund	0	12.0474	-2.98289	2027	NA	10.1	39.5	0.566	16751455	2003	birds	NA	NA	0	1	0	0	0	0	0	NA	150	180	1	12.6	10.4067	30	4.1	6.19677	15	0.902891	0.109058
7	3	Thiollay.2006a	Burkina Faso	AF	abund	0	11.4176	-1.37082	2480	NA	10.1	39.5	0.566	16751455	2003	birds	NA	NA	0	1	0	0	0	0	0	NA	150	140	1	6.1	6.02495	30	1.7	2.32379	15	0.843879	0.107913
8	3	Thiollay.2006a	Burkina Faso	AF	abund	0	11.6223	1.44726	3110	NA	10.1	39.5	0.566	16751455	2003	birds	NA	NA	0	1	0	0	0	0	0	NA	150	220	1	6.3	34.5065	30	1.8	3.09839	15	0.155707	0.100269
9	3	Thiollay.2006a	Burkina Faso	AF	abund	0	12.0474	-2.98289	2027	NA	10.1	39.5	0.566	16751455	2003	birds	NA	NA	0	1	0	0	0	0	0	NA	150	180	1	4.3	4.38178	30	1.6	2.71109	15	0.677221	0.105096
10	3	Thiollay.2006a	Burkina Faso	AF	abund	0	11.4176	-1.37082	2480	NA	10.1	39.5	0.566	16751455	2003	birds	NA	NA	0	1	0	0	0	0	0	NA	150	140	1	5.2	5.47723	30	1.3	1.1619	15	0.84271	0.107891
11	3	Thiollay.2006a	Burkina Faso	AF	abund	0	11.6223	1.44726	3110	NA	10.1	39.5	0.566	16751455	2003	birds	NA	NA	0	1	0	0	0	0	0	NA	150	220	1	5.4	6.02495	30	1.4	1.93649	15	0.775139	0.106676
12	3	Thiollay.2006a	Burkina Faso	AF	abund	0	12.0474	-2.98289	2027	NA	10.1	39.5	0.566	16751455	2003	birds	NA	NA	0	1	0	0	0	0	0	NA	150	180	1	11	7.12039	30	4.1	4.26028	15	1.07046	0.112732
13	3	Thiollay.2006a	Burkina Faso	AF	abund	0	11.4176	-1.37082	2480	NA	10.1	39.5	0.566	16751455	2003	birds	NA	NA	0	1	0	0	0	0	0	NA	150	140	1	5.3	4.38178	30	1.3	1.1619	15	1.07399	0.112816
14	3	Thiollay.2006a	Burkina Faso	AF	abund	0	11.6223	1.44726	3110	NA	10.1	39.5	0.566	16751455	2003	birds	NA	NA	0	1	0	0	0	0	0	NA	150	220	1	7.5	4.9295	30	1.4	1.54919	15	1.44628	0.123241
15	3	Thiollay.2006a	Burkina Faso	AF	abund	0	12.0474	-2.98289	2027	NA	10.1	39.5	0.566	16751455	2003	birds	NA	NA	0	1	0	0	0	0	0	NA	150	180	1	1.3	2.73861	30	0.7	1.54919	15	0.243931	0.100661
16	3	Thiollay.2006a	Burkina Faso	AF	abund	0	11.4176	-1.37082	2480	NA	10.1	39.5	0.566	16751455	2003	birds	NA	NA	0	1	0	0	0	0	0	NA	150	140	1	5.3	4.38178	30	1	1.54919	15	1.14008	0.114442
17	3	Thiollay.2006a	Burkina Faso	AF	abund	0	11.6223	1.44726	3110	NA	10.1	39.5	0.566	16751455	2003	birds	NA	NA	0	1	0	0	0	0	0	NA	150	220	1	7.5	4.9295	30	3.1	3.09839	15	0.978556	0.11064
18	3	Thiollay.2006a	Burkina Faso	AF	abund	0	11.4176	-1.37082	2480	NA	10.1	39.5	0.566	16751455	2003	birds	NA	NA	0	1	0	0	0	0	0	NA	150	140	1	0.5	1.09545	30	0	0	15	0.546035	0.103313
19	3	Thiollay.2006a	Burkina Faso	AF	abund	0	11.6223	1.44726	3110	NA	10.1	39.5	0.566	16751455	2003	birds	NA	NA	0	1	0	0	0	0	0	NA	150	220	1	2.8	6.02495	30	0	0	15	0.555963	0.103434
20	3	Thiollay.2006a	Burkina Faso	AF	abund	0	12.0474	-2.98289	2027	NA	10.1	39.5	0.566	16751455	2003	birds	NA	NA	0	1	0	0	0	0	0	NA	150	180	1	0.6	1.09545	30	0.3	0.774597	15	0.294049	0.100961
21	3	Thiollay.2006a	Burkina Faso	AF	abund	0	11.4176	-1.37082	2480	NA	10.1	39.5	0.566	16751455	2003	birds	NA	NA	0	1	0	0	0	0	0	NA	150	140	1	0.2	0.547723	30	0.7	2.71109	15	-0.304914	0.101033
22	3	Thiollay.2006a	Burkina Faso	AF	abund	0	11.6223	1.44726	3110	NA	10.1	39.5	0.566	16751455	2003	birds	NA	NA	0	1	0	0	0	0	0	NA	150	220	1	0.4	0.547723	30	0.1	0.387298	15	0.588097	0.103843
23	3	Thiollay.2006a	Burkina Faso	AF	abund	0	12.0474	-2.98289	2027	NA	10.1	39.5	0.566	16751455	2003	birds	NA	NA	0	1	0	0	0	0	0	NA	150	180	1	0.2	0.547723	30	0	0	15	0.436828	0.10212
24	3	Thiollay.2006a	Burkina Faso	AF	abund	0	11.4176	-1.37082	2480	NA	10.1	39.5	0.566	16751455	2003	birds	NA	NA	0	1	0	0	0	0	0	NA	150	140	1	1.6	1.64317	30	0	0	15	1.16487	0.115077
25	3	Thiollay.2006a	Burkina Faso	AF	abund	0	11.6223	1.44726	3110	NA	10.1	39.5	0.566	16751455	2003	birds	NA	NA	0	1	0	0	0	0	0	NA	150	220	1	2.3	2.19089	30	0.1	0.387298	15	1.19232	0.115796
26	3	Thiollay.2006a	Burkina Faso	AF	abund	0	12.0474	-2.98289	2027	NA	10.1	39.5	0.566	16751455	2003	birds	NA	NA	0	1	0	0	0	0	0	NA	150	180	1	3.3	4.38178	30	3.9	4.64758	15	-0.131869	0.100193
27	3	Thiollay.2006a	Burkina Faso	AF	abund	0	11.4176	-1.37082	2480	NA	10.1	39.5	0.566	16751455	2003	birds	NA	NA	0	1	0	0	0	0	0	NA	150	140	1	1.7	2.19089	30	0.9	1.1619	15	0.409887	0.101867
28	3	Thiollay.2006a	Burkina Faso	AF	abund	0	11.6223	1.44726	3110	NA	10.1	39.5	0.566	16751455	2003	birds	NA	NA	0	1	0	0	0	0	0	NA	150	220	1	2.2	1.64317	30	1.2	1.1619	15	0.653441	0.104744
29	3	Thiollay.2006a	Burkina Faso	AF	abund	0	12.0474	-2.98289	2027	NA	10.1	39.5	0.566	16751455	2003	birds	NA	NA	0	1	0	0	0	0	0	NA	150	180	1	0.6	1.64317	30	0.9	1.1619	15	-0.196032	0.100427
30	3	Thiollay.2006a	Burkina Faso	AF	abund	0	11.4176	-1.37082	2480	NA	10.1	39.5	0.566	16751455	2003	birds	NA	NA	0	1	0	0	0	0	0	NA	150	140	1	1	1.09545	30	0.3	0.387298	15	0.742377	0.106124
31	3	Thiollay.2006a	Burkina Faso	AF	abund	0	11.6223	1.44726	3110	NA	10.1	39.5	0.566	16751455	2003	birds	NA	NA	0	1	0	0	0	0	0	NA	150	220	1	0.5	0.547723	30	0.3	0.774597	15	0.311582	0.101079
32	3	Thiollay.2006a	Burkina Faso	AF	abund	0	12.0474	-2.98289	2027	NA	10.1	39.5	0.566	16751455	2003	birds	NA	NA	0	1	0	0	0	0	0	NA	150	180	1	1.6	6.02495	30	4.1	6.19677	15	-0.403869	0.101812
33	3	Thiollay.2006a	Burkina Faso	AF	abund	0	11.4176	-1.37082	2480	NA	10.1	39.5	0.566	16751455	2003	birds	NA	NA	0	1	0	0	0	0	0	NA	150	140	1	0.4	1.09545	30	1.7	2.32379	15	-0.797074	0.107059
34	3	Thiollay.2006a	Burkina Faso	AF	abund	0	11.6223	1.44726	3110	NA	10.1	39.5	0.566	16751455	2003	birds	NA	NA	0	1	0	0	0	0	0	NA	150	220	1	1.5	6.02495	30	1.8	3.09839	15	-0.0560941	0.100035
35	3	Thiollay.2006a	Burkina Faso	AF	abund	0	12.0474	-2.98289	2027	NA	10.1	39.5	0.566	16751455	2005	birds	NA	NA	0	1	0	0	0	0	0	NA	150	180	1	2.3	3.83406	30	3.1	3.48569	15	-0.211038	0.100495
36	3	Thiollay.2006a	Burkina Faso	AF	abund	0	11.4176	-1.37082	2480	NA	10.1	39.5	0.566	16751455	2003	birds	NA	NA	0	1	0	0	0	0	0	NA	150	140	1	1.5	0.547723	30	1.3	0.774597	15	0.311582	0.101079
37	3	Thiollay.2006a	Burkina Faso	AF	abund	0	11.6223	1.44726	3110	NA	10.1	39.5	0.566	16751455	2003	birds	NA	NA	0	1	0	0	0	0	0	NA	150	220	1	2.4	1.64317	30	1.5	1.1619	15	0.588097	0.103843
38	4	Brooks.1999	USA	NAM	abund	5	35.1703	-117.9	102	1980	15060	45	0.72	313232044	1995	birds	Amphispiza belli	NA	14	1	1	0	0	0	1	LC	5	15	0	3.3	0.71	16	1.49	0.59	16	2.70283	0.239145
39	4	Brooks.1999	USA	NAM	abund	5	35.1703	-117.9	102	1980	15060	45	0.72	313232044	1995	birds	Toxostoma lecontei	NA	14	1	1	0	0	0	1	LC	5	15	0	0.19	0.07	16	0.06	0.04	16	2.22278	0.202199
40	4	Brooks.1999	USA	NAM	abund	5	35.1703	-117.9	102	1980	15060	45	0.72	313232044	1995	birds	Lanius ludovicianus	NA	14	1	1	0	0	0	1	LC	5	15	0	0.11	0.07	16	0.03	0.03	16	1.44806	0.157764
41	4	Brooks.1999	USA	NAM	abund	5	35.1703	-117.9	102	1980	15060	45	0.72	313232044	1995	birds	Amphispiza belli	NA	14	1	1	0	0	0	1	LC	5	15	0	3.37	0.64	16	2.07	0.56	16	2.10729	0.194385
42	4	Brooks.1999	USA	NAM	abund	5	35.1703	-117.9	102	1980	15060	45	0.72	313232044	1995	birds	Auriparus flaviceps	NA	14	1	1	0	0	0	1	LC	5	15	0	0.22	0.08	16	0.11	0.05	16	1.60734	0.165368
43	4	Brooks.1999	USA	NAM	abund	5	35.1703	-117.9	102	1980	15060	45	0.72	313232044	1995	birds	Myiarchus cinerascens	NA	14	1	1	0	0	0	1	LC	5	15	0	0.07	0.05	16	0.01	0.01	16	1.62209	0.166112
44	4	Brooks.1999	USA	NAM	abund	5	35.1703	-117.9	102	1980	15060	45	0.72	313232044	1995	birds	Campylorhynchus brunneicapillus	NA	14	1	1	0	0	0	1	LC	5	15	0	0.04	0.03	16	0	0	16	1.83801	0.177786
45	4	Brooks.1999	USA	NAM	abund	5	35.1703	-117.9	102	1980	15060	45	0.72	313232044	1995	herptiles	Cnemidophorous tigris	NA	14	1	1	0	0	0	1	NE	5	15	0	4	0.54	4	2	0.49	4	3.36934	1.20953
46	4	Brooks.1999	USA	NAM	abund	5	35.1703	-117.9	102	1980	15060	45	0.72	313232044	1995	herptiles	Sceloporous magister	NA	14	1	1	0	0	0	1	NE	5	15	0	0.22	0.14	4	0	0	4	1.93038	0.732898
47	4	Brooks.1999	USA	NAM	abund	5	35.1703	-117.9	102	1980	15060	45	0.72	313232044	1995	herptiles	Cnemidophorous tigris	NA	14	1	1	0	0	0	1	NE	5	15	0	3.18	0.53	4	1.55	0.4	4	3.01554	1.06834
48	4	Brooks.1999	USA	NAM	abund	5	35.1703	-117.9	102	1980	15060	45	0.72	313232044	1995	mammal	Lepus californicus	1	14	1	1	0	0	1	1	LC	5	15	0	0.1	0.1	4	1.5	0.84	4	-2.03302	0.758322
49	4	Brooks.1999	USA	NAM	abund	5	35.1703	-117.9	102	1980	15060	45	0.72	313232044	1995	mammal	Lepus californicus	1	14	1	1	0	0	1	1	LC	5	15	0	1.1	1.03	4	2.75	2.82	4	-0.675134	0.528488
50	4	Brooks.1999	USA	NAM	abund	5	35.1703	-117.9	102	1980	15060	45	0.72	313232044	1995	birds	NA	NA	14	1	0	0	0	1	1	NA	5	15	0	4.63	2.13	16	3.43	1.67	16	0.611173	0.130836
51	4	Brooks.1999	USA	NAM	abund	5	35.1703	-117.9	102	1980	15060	45	0.72	313232044	1995	birds	NA	NA	14	1	0	0	0	1	1	NA	5	15	0	5.93	3.5	16	3.93	3.25	16	0.577236	0.130206
52	4	Brooks.1999	USA	NAM	abund	5	35.1703	-117.9	102	1980	15060	45	0.72	313232044	1995	herptiles	NA	NA	14	1	0	0	0	1	1	NA	5	15	0	5.2	4.1	4	2.4	1.2	4	0.805146	0.540516
53	4	Brooks.1999	USA	NAM	abund	5	35.1703	-117.9	102	1980	15060	45	0.72	313232044	1995	herptiles	NA	NA	14	1	0	0	0	1	1	NA	5	15	0	4.66	1.41	4	2.23	0.21	4	2.09397	0.774045
54	4	Brooks.1999	USA	NAM	sppR	5	35.1703	-117.9	102	1980	15060	45	0.72	313232044	1995	birds	NA	NA	14	1	0	0	0	1	1	NA	5	15	0	1.85	1	16	1.5	0.29	16	0.463387	0.128355
55	4	Brooks.1999	USA	NAM	sppR	5	35.1703	-117.9	102	1980	15060	45	0.72	313232044	1995	birds	NA	NA	14	1	0	0	0	1	1	NA	5	15	0	1.81	0.85	16	1.35	0.75	16	0.559392	0.129889
56	4	Brooks.1999	USA	NAM	sppR	5	35.1703	-117.9	102	1980	15060	45	0.72	313232044	1995	herptiles	NA	NA	14	1	0	0	0	1	1	NA	5	15	0	1.83	0.21	4	1.3	0.07	4	2.94121	1.04067
57	4	Brooks.1999	USA	NAM	sppR	5	35.1703	-117.9	102	1980	15060	45	0.72	313232044	1995	herptiles	NA	NA	14	1	0	0	0	1	1	NA	5	15	0	2.63	0.14	4	1.96	0.21	4	3.26102	1.16464
58	5	Rivers_Moore&Samways.1996	South Africa	AF	sppR	2	-28.04	32.06	900	1895	422	65	0.638	49004031	1995	arthropods	NA	NA	21	1	0	0	0	1	0	NA	10	10	0	80.578	10.8012	4	69.355	10.1489	3	0.894793	0.640523
59	5	Rivers_Moore&Samways.1996	South Africa	AF	sppR	2	-28.04	32.06	900	1895	422	65	0.638	49004031	1996	arthropods	NA	NA	21	1	0	0	0	1	0	NA	10	10	0	21.38	4.44316	4	10.34	2.47703	3	2.45459	1.01369
60	6	Read&Cunningham.2010	Australia	AU	abund	0	-30.5061	136.813	86	NA	1506.9	30.5	0.806	21766711	2007	herptiles	NA	NA	2	1	0	0	0	1	0	NA	15	25	0	1.6	1.21538	3	3.3	5.95579	5	-0.300548	0.538979
61	7	Revilla.etal.2001	Spain	EU	abund	2	37	-6.5	550	1969	1537	32	0.791	47042984	2000	mammal	Meles meles	1	15	1	1	0	0	0	0	LC	40	65	0	10.02	2.02	14	3.4	0.52	49	6.28452	0.40529
62	8	Kiffner.etal.2009	Tanzania	AF	abund	2	-6.83333	31.25	4471	1974	23.2	37.6	0.572	42746620	2004	mammal	Panthera leo	1	32	1	1	0	0	0	1	VU	140	20	0	1.93	3.6	14	0	0	7	0.622144	0.223501
63	9	Ravele&Makhado.2009	South Africa	AF	abund	0	-22.8031	30.6687	10	1989	422	65	0.638	49004031	2006	plants	Encephalartos transvenosus	NA	57	1	1	0	0	0	0	LC	5	10	0	2.5	1.7	3	0.7	1.3	3	0.949063	0.741727
64	10	Greenberg.etal.1993	USA	NAM	abund	1	29.1736	-81.8217	1572.12	NA	15060	45	0.72	313232044	1992	herptiles	Cnemidophorus sexlineatus	NA	60	0	1	0	0	0	0	LC	NA	NA	0	2.3	2.59808	3	5.7	3.6	3	-0.864153	0.728897
65	10	Greenberg.etal.1993	USA	NAM	abund	1	29.1736	-81.8217	1572.12	NA	15060	45	0.72	313232044	1992	herptiles	Eumeces egregius	NA	60	0	1	0	0	0	0	LC	NA	NA	0	1.3	0.519615	3	11	6.3	3	-1.73147	0.916498
66	10	Greenberg.etal.1993	USA	NAM	abund	1	29.1736	-81.8217	1572.12	NA	15060	45	0.72	313232044	1992	herptiles	Eumeces inexpectatus	NA	60	0	1	0	0	0	0	LC	NA	NA	0	13.3	2.94449	3	1.3	3.9	3	2.77089	1.30649
67	10	Greenberg.etal.1993	USA	NAM	abund	1	29.1736	-81.8217	1572.12	NA	15060	45	0.72	313232044	1992	herptiles	Scincella lateralis	NA	60	0	1	0	0	0	0	LC	NA	NA	0	3.7	0.519615	3	2	3	3	0.630034	0.699745
68	10	Greenberg.etal.1993	USA	NAM	abund	1	29.1736	-81.8217	1572.12	NA	15060	45	0.72	313232044	1992	herptiles	Anolis carolinensis	NA	60	0	1	0	0	0	0	LC	NA	NA	0	3	1.03923	3	3.3	3.6	3	-0.0903426	0.667347
69	10	Greenberg.etal.1993	USA	NAM	abund	1	29.1736	-81.8217	1572.12	NA	15060	45	0.72	313232044	1992	herptiles	Sceloporus woodi	NA	60	0	1	0	0	0	0	NT	NA	NA	0	1.7	0.519615	3	12	19.5	3	-0.595804	0.696249
70	10	Greenberg.etal.1993	USA	NAM	abund	1	29.1736	-81.8217	1572.12	NA	15060	45	0.72	313232044	1992	herptiles	Gopherus polyphemus	NA	60	0	1	0	0	0	0	VU	NA	NA	0	0	0	3	1	1.8	3	-0.626877	0.699415
71	10	Greenberg.etal.1993	USA	NAM	abund	1	29.1736	-81.8217	1572.12	NA	15060	45	0.72	313232044	1992	herptiles	Coluber constrictor	NA	60	0	1	0	0	0	0	LC	NA	NA	0	0.7	0.519615	3	0.7	0.9	3	0	0.666667
72	10	Greenberg.etal.1993	USA	NAM	abund	1	29.1736	-81.8217	1572.12	NA	15060	45	0.72	313232044	1992	herptiles	Elaphe guttata	NA	60	0	1	0	0	0	0	NE	NA	NA	0	0.7	0.519615	3	0	0	3	1.5201	0.859224
73	10	Greenberg.etal.1993	USA	NAM	abund	1	29.1736	-81.8217	1572.12	NA	15060	45	0.72	313232044	1992	herptiles	Heterodon platyrhinos	NA	60	0	1	0	0	0	0	NE	NA	NA	0	0	0	3	0.3	0.9	3	-0.376126	0.678456
74	10	Greenberg.etal.1993	USA	NAM	abund	1	29.1736	-81.8217	1572.12	NA	15060	45	0.72	313232044	1992	herptiles	Micrurus fulvius	NA	60	0	1	0	0	0	0	LC	NA	NA	0	0.3	0.519615	3	0	0	3	0.65147	0.702034
75	10	Greenberg.etal.1993	USA	NAM	abund	1	29.1736	-81.8217	1572.12	NA	15060	45	0.72	313232044	1992	herptiles	Opheodrys aestivus	NA	60	0	1	0	0	0	0	LC	NA	NA	0	0	0	3	0.3	0.9	3	-0.376126	0.678456
76	10	Greenberg.etal.1993	USA	NAM	abund	1	29.1736	-81.8217	1572.12	NA	15060	45	0.72	313232044	1992	herptiles	Rhineura floridana	NA	60	0	1	0	0	0	0	LC	NA	NA	0	0	0	3	0.3	0.9	3	-0.376126	0.678456
77	10	Greenberg.etal.1993	USA	NAM	abund	1	29.1736	-81.8217	1572.12	NA	15060	45	0.72	313232044	1992	herptiles	Sistrurus miliarius	NA	60	0	1	0	0	0	0	LC	NA	NA	0	0.3	0.519615	3	0.7	0.9	3	-0.434313	0.682386
78	10	Greenberg.etal.1993	USA	NAM	abund	1	29.1736	-81.8217	1572.12	NA	15060	45	0.72	313232044	1992	herptiles	Tantilla relicta	NA	60	0	1	0	0	0	0	LC	NA	NA	0	3.7	3.81051	3	2	3.6	3	0.365928	0.677825
79	10	Greenberg.etal.1993	USA	NAM	abund	1	29.1736	-81.8217	1572.12	NA	15060	45	0.72	313232044	1992	herptiles	Cnemidophorus sexlineatus	NA	60	0	1	0	0	0	0	LC	NA	NA	0	2.3	2.59808	3	12.3	3.6	3	-2.54163	1.20499
80	10	Greenberg.etal.1993	USA	NAM	abund	1	29.1736	-81.8217	1572.12	NA	15060	45	0.72	313232044	1992	herptiles	Eumeces egregius	NA	60	0	1	0	0	0	0	LC	NA	NA	0	1.3	0.519615	3	16.7	10.5	3	-1.65293	0.894349
81	10	Greenberg.etal.1993	USA	NAM	abund	1	29.1736	-81.8217	1572.12	NA	15060	45	0.72	313232044	1992	herptiles	Eumeces inexpectatus	NA	60	0	1	0	0	0	0	LC	NA	NA	0	13.3	2.94449	3	1	1.8	3	4.02165	2.01447
82	10	Greenberg.etal.1993	USA	NAM	abund	1	29.1736	-81.8217	1572.12	NA	15060	45	0.72	313232044	1992	herptiles	Scincella lateralis	NA	60	0	1	0	0	0	0	LC	NA	NA	0	3.7	0.519615	3	0.7	2.1	3	1.56478	0.870711
83	10	Greenberg.etal.1993	USA	NAM	abund	1	29.1736	-81.8217	1572.12	NA	15060	45	0.72	313232044	1992	herptiles	Anolis carolinensis	NA	60	0	1	0	0	0	0	LC	NA	NA	0	3	1.03923	3	3	4.5	3	0	0.666667
84	10	Greenberg.etal.1993	USA	NAM	abund	1	29.1736	-81.8217	1572.12	NA	15060	45	0.72	313232044	1992	herptiles	Sceloporus woodi	NA	60	0	1	0	0	0	0	NT	NA	NA	0	1.7	0.519615	3	25	33	3	-0.796605	0.719548
85	10	Greenberg.etal.1993	USA	NAM	abund	1	29.1736	-81.8217	1572.12	NA	15060	45	0.72	313232044	1992	herptiles	Coluber constrictor	NA	60	0	1	0	0	0	0	LC	NA	NA	0	0.7	0.519615	3	1	1.8	3	-0.180685	0.669387
86	10	Greenberg.etal.1993	USA	NAM	abund	1	29.1736	-81.8217	1572.12	NA	15060	45	0.72	313232044	1992	herptiles	Elaphe guttata	NA	60	0	1	0	0	0	0	NE	NA	NA	0	0.7	0.519615	3	0.3	0.9	3	0.434313	0.682386
87	10	Greenberg.etal.1993	USA	NAM	abund	1	29.1736	-81.8217	1572.12	NA	15060	45	0.72	313232044	1992	herptiles	Masticophis flagellum	NA	60	0	1	0	0	0	0	LC	NA	NA	0	0	0	3	0.7	0.9	3	-0.877628	0.730853
88	10	Greenberg.etal.1993	USA	NAM	abund	1	29.1736	-81.8217	1572.12	NA	15060	45	0.72	313232044	1992	herptiles	Micrurus fulvius	NA	60	0	1	0	0	0	0	LC	NA	NA	0	0.3	0.519615	3	3	0	3	-5.86323	3.53146
89	10	Greenberg.etal.1993	USA	NAM	abund	1	29.1736	-81.8217	1572.12	NA	15060	45	0.72	313232044	1992	herptiles	Pituophis melanoleucus	NA	60	0	1	0	0	0	0	LC	NA	NA	0	0	0	3	0.3	0.9	3	-0.376126	0.678456
90	10	Greenberg.etal.1993	USA	NAM	abund	1	29.1736	-81.8217	1572.12	NA	15060	45	0.72	313232044	1992	herptiles	Sistrurus miliarius	NA	60	0	1	0	0	0	0	LC	NA	NA	0	0.3	0.519615	3	0	0	3	0.65147	0.702034
91	10	Greenberg.etal.1993	USA	NAM	abund	1	29.1736	-81.8217	1572.12	NA	15060	45	0.72	313232044	1992	herptiles	Tantilla relicta	NA	60	0	1	0	0	0	0	LC	NA	NA	0	3.7	3.81051	3	7.7	7.2	3	-0.554066	0.692249
92	10	Greenberg.etal.1993	USA	NAM	abund	1	29.1736	-81.8217	1572.12	NA	15060	45	0.72	313232044	1992	herptiles	Cnemidophorus sexlineatus	NA	60	0	1	0	0	0	0	LC	NA	NA	0	2.3	2.59808	3	13	15.6	3	-0.763437	0.715236
93	10	Greenberg.etal.1993	USA	NAM	abund	1	29.1736	-81.8217	1572.12	NA	15060	45	0.72	313232044	1992	herptiles	Eumeces egregius	NA	60	0	1	0	0	0	0	LC	NA	NA	0	1.3	0.519615	3	9.7	10.5	3	-0.9016	0.734407
94	10	Greenberg.etal.1993	USA	NAM	abund	1	29.1736	-81.8217	1572.12	NA	15060	45	0.72	313232044	1992	herptiles	Eumeces inexpectatus	NA	60	0	1	0	0	0	0	LC	NA	NA	0	13.3	2.94449	3	1	1.8	3	4.02165	2.01447
95	10	Greenberg.etal.1993	USA	NAM	abund	1	29.1736	-81.8217	1572.12	NA	15060	45	0.72	313232044	1992	herptiles	Scincella lateralis	NA	60	0	1	0	0	0	0	LC	NA	NA	0	3.7	0.519615	3	0	0	3	8.0348	6.0465
96	10	Greenberg.etal.1993	USA	NAM	abund	1	29.1736	-81.8217	1572.12	NA	15060	45	0.72	313232044	1992	herptiles	Anolis carolinensis	NA	60	0	1	0	0	0	0	LC	NA	NA	0	3	1.03923	3	6.7	3.9	3	-1.03442	0.755835
97	10	Greenberg.etal.1993	USA	NAM	abund	1	29.1736	-81.8217	1572.12	NA	15060	45	0.72	313232044	1992	herptiles	Sceloporus woodi	NA	60	0	1	0	0	0	0	NT	NA	NA	0	1.7	0.519615	3	38.3	7.8	3	-5.28299	2.9925
98	10	Greenberg.etal.1993	USA	NAM	abund	1	29.1736	-81.8217	1572.12	NA	15060	45	0.72	313232044	1992	herptiles	Coluber constrictor	NA	60	0	1	0	0	0	0	LC	NA	NA	0	0.7	0.519615	3	0	0	3	1.5201	0.859224
99	10	Greenberg.etal.1993	USA	NAM	abund	1	29.1736	-81.8217	1572.12	NA	15060	45	0.72	313232044	1992	herptiles	Elaphe guttata	NA	60	0	1	0	0	0	0	NE	NA	NA	0	0.7	0.519615	3	0	0	3	1.5201	0.859224
100	10	Greenberg.etal.1993	USA	NAM	abund	1	29.1736	-81.8217	1572.12	NA	15060	45	0.72	313232044	1992	herptiles	Masticophis flagellum	NA	60	0	1	0	0	0	0	LC	NA	NA	0	0	0	3	0.7	0.9	3	-0.877628	0.730853
101	10	Greenberg.etal.1993	USA	NAM	abund	1	29.1736	-81.8217	1572.12	NA	15060	45	0.72	313232044	1992	herptiles	Micrurus fulvius	NA	60	0	1	0	0	0	0	LC	NA	NA	0	0.3	0.519615	3	0	0	3	0.65147	0.702034
102	10	Greenberg.etal.1993	USA	NAM	abund	1	29.1736	-81.8217	1572.12	NA	15060	45	0.72	313232044	1992	herptiles	Sistrurus miliarius	NA	60	0	1	0	0	0	0	LC	NA	NA	0	0.3	0.519615	3	0.7	2.1	3	-0.208637	0.670294
103	10	Greenberg.etal.1993	USA	NAM	abund	1	29.1736	-81.8217	1572.12	NA	15060	45	0.72	313232044	1992	herptiles	Tantilla relicta	NA	60	0	1	0	0	0	0	LC	NA	NA	0	3.7	3.81051	3	8.7	3.9	3	-1.03473	0.755889
104	11	Daily.etal.2003	Costa Rica	NAM	sppR	0	8.72783	-82.9403	2.5	NA	40	65	0.749	4576562	1999	mammal	NA	NA	42	1	0	0	0	1	0	NA	10	30	0	7.7033	2.61453	3	4.7105	2.61436	3	0.913352	0.736184
105	11	Daily.etal.2003	Costa Rica	NAM	sppR	0	8.72783	-82.9403	2.5	NA	40	65	0.749	4576562	1999	mammal	NA	NA	42	1	0	0	0	1	0	NA	10	30	0	7.7033	2.61453	3	3.0124	3.48211	3	1.21558	0.789802
106	11	Daily.etal.2003	Costa Rica	NAM	sppR	0	8.72783	-82.9403	2.5	NA	40	65	0.749	4576562	1999	mammal	NA	NA	42	1	0	0	0	1	0	NA	10	30	0	7.7033	2.61453	3	4.7105	4.33861	3	0.666669	0.703704
107	11	Daily.etal.2003	Costa Rica	NAM	sppR	0	8.72783	-82.9403	2.5	NA	40	65	0.749	4576562	1999	mammal	NA	NA	42	1	0	0	0	1	0	NA	10	30	0	7.7033	2.61453	3	4.0078	1.74677	3	1.32616	0.813225
108	11	Daily.etal.2003	Costa Rica	NAM	sppR	0	8.72783	-82.9403	2.5	NA	40	65	0.749	4576562	1999	mammal	NA	NA	42	1	0	0	0	1	0	NA	10	30	0	7.7033	2.61453	3	3.2986	1.05932	3	1.76186	0.925346
109	11	Daily.etal.2003	Costa Rica	NAM	sppR	0	8.72783	-82.9403	2.5	NA	40	65	0.749	4576562	1999	mammal	NA	NA	42	1	0	0	0	1	0	NA	10	30	0	7.7033	2.61453	3	3.7149	5.01498	3	0.795747	0.719434
110	11	Daily.etal.2003	Costa Rica	NAM	sppR	0	8.72783	-82.9403	2.5	NA	40	65	0.749	4576562	1999	mammal	NA	NA	42	1	0	0	0	1	0	NA	10	30	0	7.7033	2.61453	3	7.7098	1.07058	3	-0.00259606	0.666667
111	11	Daily.etal.2003	Costa Rica	NAM	sppR	0	8.72783	-82.9403	2.5	NA	40	65	0.749	4576562	1999	mammal	NA	NA	42	1	0	0	0	1	0	NA	10	30	0	7.7033	2.61453	3	8.7183	2.58058	3	-0.311768	0.674767
112	12	Caro.etal.2000	Tanzania	AF	abund	2	-6.83333	31.25	4471	1974	23.2	37.6	0.572	42746620	2002	mammal	NA	NA	32	1	0	0	0	0	0	NA	NA	NA	0	1.924	4.32802	7	0.3656	0.791644	13	0.578218	0.228139
113	13	Caro2002	Tanzania	AF	abund	2	-6.83333	31.25	4471	1974	23.2	37.6	0.572	42746620	2002	mammal	NA	NA	32	1	0	0	0	0	0	NA	20	80	0	0.0475	0.101	12	0.675833	1.63576	12	-0.523466	0.172375
114	13	Caro2002	Tanzania	AF	abund	2	-6.83333	31.25	4471	1974	23.2	37.6	0.572	42746620	2002	mammal	NA	NA	32	1	0	0	0	0	0	NA	20	80	0	0.02	0.0282843	12	0.69	0.494975	12	-1.84514	0.237594
115	13	Caro2002	Tanzania	AF	abund	2	-6.83333	31.25	4471	1974	23.2	37.6	0.572	42746620	2002	mammal	NA	NA	32	1	0	0	0	0	0	NA	20	80	0	0.02	0.0282843	12	3.64	0.933381	12	-5.29292	0.750313
116	13	Caro2002	Tanzania	AF	abund	2	-6.83333	31.25	4471	1974	23.2	37.6	0.572	42746620	2002	plants	NA	NA	32	1	0	0	0	0	0	NA	20	80	0	2.55	0.494975	12	2.3	0.848528	12	0.347473	0.169182
117	13	Caro2002	Tanzania	AF	sppR	2	-6.83333	31.25	4471	1974	23.2	37.6	0.572	42746620	2002	mammal	NA	NA	32	1	0	0	0	0	0	NA	20	80	0	0.05	0.0707107	12	0.5	0.282843	3	-3.29266	0.778053
118	13	Caro2002	Tanzania	AF	sppR	2	-6.83333	31.25	4471	1974	23.2	37.6	0.572	42746620	2002	mammal	NA	NA	32	1	0	0	0	0	0	NA	20	80	0	0.05	0.0707107	12	1.1	0.707107	12	-2.01738	0.251455
119	14	Sinclair.etal.2002	Tanzania	AF	abund	2	-2.3982	34.6972	1476300	1951	23.2	37.6	0.572	42746620	2002	birds	NA	NA	72	1	0	0	0	0	0	NA	NA	NA	0	45.6332	20.3057	9	10.262	6.55022	9	2.23256	0.360676
120	14	Sinclair.etal.2002	Tanzania	AF	abund	2	-2.3982	34.6972	1476300	1951	23.2	37.6	0.572	42746620	2002	birds	NA	NA	72	1	0	0	0	0	0	NA	NA	NA	0	17.0306	8.51528	9	6.76856	3.27511	9	1.51476	0.285958
121	14	Sinclair.etal.2002	Tanzania	AF	abund	2	-2.3982	34.6972	1476300	1951	23.2	37.6	0.572	42746620	2002	plants	NA	NA	72	1	0	0	0	0	0	NA	NA	NA	0	22.707	4.87658	2	7.46786	1.82486	2	2.33522	1.68166
122	14	Sinclair.etal.2002	Tanzania	AF	abund	2	-2.3982	34.6972	1476300	1951	23.2	37.6	0.572	42746620	2002	plants	NA	NA	72	1	0	0	0	0	0	NA	NA	NA	0	10.2809	2.8439	2	6.69715	2.8439	2	0.71096	1.06318
123	14	Sinclair.etal.2002	Tanzania	AF	abund	2	-2.3982	34.6972	1476300	1951	23.2	37.6	0.572	42746620	2002	plants	NA	NA	72	1	0	0	0	0	0	NA	NA	NA	0	29.7976	6.50608	2	3.04952	1.623	2	3.18276	2.26624
124	14	Sinclair.etal.2002	Tanzania	AF	abund	2	-2.3982	34.6972	1476300	1951	23.2	37.6	0.572	42746620	2002	arthropods	NA	NA	72	1	0	0	0	1	1	NA	NA	NA	0	11.4583	6.25167	3	3	1.76777	2	1.17577	0.971576
125	14	Sinclair.etal.2002	Tanzania	AF	abund	2	-2.3982	34.6972	1476300	1951	23.2	37.6	0.572	42746620	2002	arthropods	NA	NA	72	1	0	0	0	1	1	NA	NA	NA	0	4.54167	1.50174	3	1.6875	0.795495	2	1.57733	1.08213
126	14	Sinclair.etal.2002	Tanzania	AF	abund	2	-2.3982	34.6972	1476300	1951	23.2	37.6	0.572	42746620	2002	arthropods	NA	NA	72	1	0	0	0	1	1	NA	NA	NA	0	6.875	2.74146	3	1.375	0.707107	2	1.74912	1.13928
127	14	Sinclair.etal.2002	Tanzania	AF	abund	2	-2.3982	34.6972	1476300	1951	23.2	37.6	0.572	42746620	2002	birds	NA	NA	72	1	0	0	0	0	1	NA	NA	NA	0	63.12	7.56	22	17.8	2.53	8	6.61243	0.899192
128	14	Sinclair.etal.2002	Tanzania	AF	abund	2	-2.3982	34.6972	1476300	1951	23.2	37.6	0.572	42746620	2002	birds	NA	NA	72	1	0	0	0	0	1	NA	NA	NA	0	45.86	6.54	22	10.44	2.25	8	5.96788	0.764048
129	14	Sinclair.etal.2002	Tanzania	AF	abund	2	-2.3982	34.6972	1476300	1951	23.2	37.6	0.572	42746620	2002	birds	NA	NA	72	1	0	0	0	0	1	NA	NA	NA	0	17.26	2.72	22	6.93	0.87	8	4.19567	0.463849
130	14	Sinclair.etal.2002	Tanzania	AF	abund	2	-2.3982	34.6972	1476300	1951	23.2	37.6	0.572	42746620	2002	birds	NA	NA	72	1	0	0	0	0	1	NA	NA	NA	0	22.7	3.45	22	7.3	1.4	8	4.88259	0.567782
131	14	Sinclair.etal.2002	Tanzania	AF	abund	2	-2.3982	34.6972	1476300	1951	23.2	37.6	0.572	42746620	2002	birds	NA	NA	72	1	0	0	0	0	1	NA	NA	NA	0	14.46	2.25	22	2.98	1.03	8	5.54178	0.68231
132	14	Sinclair.etal.2002	Tanzania	AF	abund	2	-2.3982	34.6972	1476300	1951	23.2	37.6	0.572	42746620	2002	birds	NA	NA	72	1	0	0	0	0	1	NA	NA	NA	0	8.24	1.93	22	4.32	0.75	8	2.22647	0.253074
133	14	Sinclair.etal.2002	Tanzania	AF	abund	2	-2.3982	34.6972	1476300	1951	23.2	37.6	0.572	42746620	2002	birds	NA	NA	72	1	0	0	0	0	1	NA	NA	NA	0	10.37	1.79	22	6.83	2.06	8	1.85054	0.22753
134	14	Sinclair.etal.2002	Tanzania	AF	abund	2	-2.3982	34.6972	1476300	1951	23.2	37.6	0.572	42746620	2002	birds	NA	NA	72	1	0	0	0	0	1	NA	NA	NA	0	8.01	1.68	22	5.24	2.27	8	1.4605	0.206006
135	14	Sinclair.etal.2002	Tanzania	AF	abund	2	-2.3982	34.6972	1476300	1951	23.2	37.6	0.572	42746620	2002	birds	NA	NA	72	1	0	0	0	0	1	NA	NA	NA	0	2.36	0.88	22	1.59	0.78	8	0.875086	0.183217
136	14	Sinclair.etal.2002	Tanzania	AF	abund	2	-2.3982	34.6972	1476300	1951	23.2	37.6	0.572	42746620	2002	birds	NA	NA	72	1	0	0	0	0	1	NA	NA	NA	0	30.05	4.48	22	3.24	0.97	8	6.6712	0.912202
137	14	Sinclair.etal.2002	Tanzania	AF	abund	2	-2.3982	34.6972	1476300	1951	23.2	37.6	0.572	42746620	2002	birds	NA	NA	72	1	0	0	0	0	1	NA	NA	NA	0	23.39	4.2	22	2.23	0.82	8	5.62441	0.697687
138	14	Sinclair.etal.2002	Tanzania	AF	sppR	2	-2.3982	34.6972	1476300	1951	23.2	37.6	0.572	42746620	2002	arthropods	NA	NA	72	1	0	0	0	1	1	NA	NA	NA	0	7.99331	2.33883	3	1.52217	0.072386	2	2.45146	1.4343
139	14	Sinclair.etal.2002	Tanzania	AF	sppR	2	-2.3982	34.6972	1476300	1951	23.2	37.6	0.572	42746620	2002	arthropods	NA	NA	72	1	0	0	0	1	1	NA	NA	NA	0	3.4369	0.955859	3	0.986188	0.318672	2	2.21156	1.32243
140	14	Sinclair.etal.2002	Tanzania	AF	sppR	2	-2.3982	34.6972	1476300	1951	23.2	37.6	0.572	42746620	2002	arthropods	NA	NA	72	1	0	0	0	1	1	NA	NA	NA	0	5.85206	0.895243	3	1.36385	0.894065	2	3.62929	2.15051
141	15	Raman.etal.1998	India	AS	abund	4	23.419	92.3333	500	1985	1843	36.8	0.525	1189172906	1995	birds	NA	NA	12	0	0	0	0	0	1	NA	NA	NA	0	68.2	6.08112	2	36.8	5.89727	2	2.95757	2.0934
142	15	Raman.etal.1998	India	AS	abund	4	23.419	92.3333	500	1985	1843	36.8	0.525	1189172906	1995	birds	NA	NA	12	0	0	0	0	0	1	NA	NA	NA	0	68.2	6.08112	2	34.3	4.96389	2	3.44571	2.48411
143	15	Raman.etal.1998	India	AS	abund	4	23.419	92.3333	500	1985	1843	36.8	0.525	1189172906	1995	birds	NA	NA	12	0	0	0	0	0	1	NA	NA	NA	0	68.2	6.08112	2	39.4	4.70933	2	2.98763	2.11574
144	15	Raman.etal.1998	India	AS	abund	4	23.419	92.3333	500	1985	1843	36.8	0.525	1189172906	1995	birds	NA	NA	12	0	0	0	0	0	1	NA	NA	NA	0	68.2	6.08112	2	45.6	4.90732	2	2.30762	1.66564
145	15	Raman.etal.1998	India	AS	abund	4	23.419	92.3333	500	1985	1843	36.8	0.525	1189172906	1995	birds	NA	NA	12	0	0	0	0	0	1	NA	NA	NA	0	67.3	6.15183	2	4.8	1.41421	2	7.90011	8.80147
146	15	Raman.etal.1998	India	AS	abund	4	23.419	92.3333	500	1985	1843	36.8	0.525	1189172906	1995	birds	NA	NA	12	0	0	0	0	0	1	NA	NA	NA	0	67.3	6.15183	2	28.8	4.87904	2	3.91232	2.91328
147	15	Raman.etal.1998	India	AS	abund	4	23.419	92.3333	500	1985	1843	36.8	0.525	1189172906	1995	birds	NA	NA	12	0	0	0	0	0	1	NA	NA	NA	0	67.3	6.15183	2	38	4.83661	2	2.98743	2.11559
148	15	Raman.etal.1998	India	AS	abund	4	23.419	92.3333	500	1985	1843	36.8	0.525	1189172906	1995	birds	NA	NA	12	0	0	0	0	0	1	NA	NA	NA	0	67.3	6.15183	2	44.9	4.73762	2	2.30179	1.66228
149	15	Raman.etal.1998	India	AS	abund	4	23.419	92.3333	500	1985	1843	36.8	0.525	1189172906	1995	birds	NA	NA	12	0	0	0	0	0	1	NA	NA	NA	0	68.2	6.08112	2	66.5	6.56195	2	0.151613	1.00287
150	15	Raman.etal.1998	India	AS	abund	4	23.419	92.3333	500	1985	1843	36.8	0.525	1189172906	1995	birds	NA	NA	12	0	0	0	0	0	1	NA	NA	NA	0	67.3	6.15183	2	64.1	6.70337	2	0.280625	1.00984
151	15	Raman.etal.1998	India	AS	sppR	4	23.419	92.3333	500	1985	1843	36.8	0.525	1189172906	1995	birds	NA	NA	12	0	0	0	0	0	1	NA	NA	NA	0	24.9	2.39002	2	11	0.749533	2	4.42775	3.45062
152	15	Raman.etal.1998	India	AS	sppR	4	23.419	92.3333	500	1985	1843	36.8	0.525	1189172906	1995	birds	NA	NA	12	0	0	0	0	0	1	NA	NA	NA	0	24.9	2.39002	2	15.8	1.86676	2	2.39419	1.71652
153	15	Raman.etal.1998	India	AS	sppR	4	23.419	92.3333	500	1985	1843	36.8	0.525	1189172906	1995	birds	NA	NA	12	0	0	0	0	0	1	NA	NA	NA	0	24.9	2.39002	2	15.2	1.72534	2	2.62559	1.86172
154	15	Raman.etal.1998	India	AS	sppR	4	23.419	92.3333	500	1985	1843	36.8	0.525	1189172906	1995	birds	NA	NA	12	0	0	0	0	0	1	NA	NA	NA	0	24.9	2.39002	2	19.1	1.6122	2	1.60521	1.32209
155	15	Raman.etal.1998	India	AS	sppR	4	23.419	92.3333	500	1985	1843	36.8	0.525	1189172906	1995	birds	NA	NA	12	0	0	0	0	0	1	NA	NA	NA	0	24.9	2.39002	2	3.3	0.537401	2	7.03529	7.18691
156	15	Raman.etal.1998	India	AS	sppR	4	23.419	92.3333	500	1985	1843	36.8	0.525	1189172906	1995	birds	NA	NA	12	0	0	0	0	0	1	NA	NA	NA	0	24.9	2.39002	2	13.1	1.55563	2	3.30155	2.36253
157	15	Raman.etal.1998	India	AS	sppR	4	23.419	92.3333	500	1985	1843	36.8	0.525	1189172906	1995	birds	NA	NA	12	0	0	0	0	0	1	NA	NA	NA	0	24.9	2.39002	2	15.1	1.72534	2	2.65266	1.87957
158	15	Raman.etal.1998	India	AS	sppR	4	23.419	92.3333	500	1985	1843	36.8	0.525	1189172906	1995	birds	NA	NA	12	0	0	0	0	0	1	NA	NA	NA	0	24.9	2.39002	2	19.1	1.6122	2	1.60521	1.32209
159	15	Raman.etal.1998	India	AS	sppR	4	23.419	92.3333	500	1985	1843	36.8	0.525	1189172906	1995	birds	NA	NA	12	0	0	0	0	0	1	NA	NA	NA	0	24.9	2.39002	2	23.9	2.02233	2	0.254849	1.00812
160	15	Raman.etal.1998	India	AS	sppR	4	23.419	92.3333	500	1985	1843	36.8	0.525	1189172906	1995	birds	NA	NA	12	0	0	0	0	0	1	NA	NA	NA	0	24.9	2.39002	2	23.9	2.02233	2	0.254849	1.00812
161	16	Botes.etal.2006	South Africa	AF	abund	4	-26.9614	32.4607	299.871	1983	422	65	0.638	49004031	1998	arthropods	NA	NA	78	1	0	0	0	0	1	NA	NA	NA	0	22.4	5.34425	10	19.6	4.39557	10	0.548015	0.207508
162	16	Botes.etal.2006	South Africa	AF	abund	4	-26.9614	32.4607	299.871	1983	422	65	0.638	49004031	1998	arthropods	NA	NA	78	1	0	0	0	0	1	NA	NA	NA	0	675.9	347.977	10	543.2	593.654	10	0.261171	0.201705
163	17	Brown.etal.2009	Madagascar	AF	sppR	2	-21.3601	47.3863	435	1991	9.4	47.5	0.56	21926221	2006	plants	NA	NA	64	1	0	0	0	1	0	NA	5	25	0	53.48	8.14815	9	38.07	5.92593	9	2.05977	0.340073
164	18	Balme.etal.2011	South Africa	AF	abund	2	-27.6584	32.243	360	1912	422	65	0.638	49004031	2005	mammal	Panthera pardus	1	52	1	1	1	1	0	1	NT	20	60	0	11.11	1.31	30	2.49	0.87	30	7.65119	0.554506
165	18	Balme.etal.2011	South Africa	AF	abund	2	-27.7397	32.3007	220	NA	422	65	0.638	49004031	2005	mammal	Panthera pardus	1	62	1	1	1	1	0	1	NT	20	60	0	7.17	1.12	30	2.49	0.87	30	4.60618	0.243474
166	19	Botha.etal.2002	South Africa	AF	abund	2	-23.9731	31.504	9150.52	1926	422	65	0.638	49004031	2002	plants	Acacia xanthophloea	NA	37	1	1	1	1	0	1	NE	NA	50	0	85	28.2843	2	84	11.3137	2	0.0261918	1.00009
167	20	Chapman&Reich.2007	USA	NAM	abund	0	45.121	-93.2185	NA	NA	15060	45	0.72	313232044	1999	birds	NA	NA	0	1	0	0	1	0	0	NA	70	70	1	16.7	6.96491	99	16.8	6.96491	99	-0.0143027	0.0202025
168	20	Chapman&Reich.2007	USA	NAM	abund	0	45.121	-93.2185	NA	NA	15060	45	0.72	313232044	1999	birds	NA	NA	0	1	0	0	1	0	0	NA	70	70	1	16.7	6.96491	99	23.4	6.96491	99	-0.958278	0.022521
169	20	Chapman&Reich.2007	USA	NAM	abund	0	45.121	-93.2185	NA	NA	15060	45	0.72	313232044	2000	birds	NA	NA	0	1	0	0	1	0	0	NA	70	70	1	15.9	5.96992	99	16.1	5.96992	99	-0.0333729	0.0202048
170	20	Chapman&Reich.2007	USA	NAM	abund	0	45.121	-93.2185	NA	NA	15060	45	0.72	313232044	2000	birds	NA	NA	0	1	0	0	1	0	0	NA	70	70	1	15.9	5.96992	99	23.2	5.96992	99	-1.21811	0.023949
171	20	Chapman&Reich.2007	USA	NAM	sppR	0	45.121	-93.2185	NA	NA	15060	45	0.72	313232044	1999	birds	NA	NA	0	1	0	0	1	0	0	NA	70	70	1	10.6	2.98496	99	10.9	2.98496	99	-0.100119	0.0202273
172	20	Chapman&Reich.2007	USA	NAM	sppR	0	45.121	-93.2185	NA	NA	15060	45	0.72	313232044	1999	birds	NA	NA	0	1	0	0	1	0	0	NA	70	70	1	10.6	2.98496	99	10.8	2.98496	99	-0.0667458	0.0202133
173	20	Chapman&Reich.2007	USA	NAM	sppR	0	45.121	-93.2185	NA	NA	15060	45	0.72	313232044	2000	birds	NA	NA	0	1	0	0	1	0	0	NA	70	70	1	10.4	4.97494	99	10.1	4.97494	99	0.0600712	0.0202111
174	20	Chapman&Reich.2007	USA	NAM	sppR	0	45.121	-93.2185	NA	NA	15060	45	0.72	313232044	2000	birds	NA	NA	0	1	0	0	1	0	0	NA	70	70	1	10.4	4.97494	99	10.6	4.97494	99	-0.0400475	0.0202061
175	21	Gardner.etal.2007	Tanzania	AF	abund	2	-6.83333	31.25	4471	1974	23.2	37.6	0.572	42746620	2003	mammal	NA	NA	32	1	0	0	1	1	0	NA	20	80	0	0.296	0.282719	13	0.436	0.382204	9	-0.412884	0.191909
176	21	Gardner.etal.2007	Tanzania	AF	abund	2	-6.83333	31.25	4471	1974	23.2	37.6	0.572	42746620	2003	mammal	NA	NA	32	1	0	0	1	1	0	NA	20	80	0	0.296	0.282719	13	0.778	0.261094	9	-1.69049	0.252983
177	21	Gardner.etal.2007	Tanzania	AF	abund	2	-6.83333	31.25	4471	1974	23.2	37.6	0.572	42746620	2003	mammal	NA	NA	32	1	0	0	1	1	0	NA	20	80	0	0.296	0.282719	13	2.394	3.63605	10	-0.846058	0.192484
178	21	Gardner.etal.2007	Tanzania	AF	abund	2	-6.83333	31.25	4471	1974	23.2	37.6	0.572	42746620	2003	herptiles	NA	NA	32	1	0	0	1	1	0	NA	20	80	0	40.254	36.3033	13	22.3833	29.4225	9	0.509806	0.193941
179	21	Gardner.etal.2007	Tanzania	AF	abund	2	-6.83333	31.25	4471	1974	23.2	37.6	0.572	42746620	2003	herptiles	NA	NA	32	1	0	0	1	1	0	NA	20	80	0	40.254	36.3033	13	6.98833	7.81983	9	1.12075	0.216582
180	21	Gardner.etal.2007	Tanzania	AF	abund	2	-6.83333	31.25	4471	1974	23.2	37.6	0.572	42746620	2003	herptiles	NA	NA	32	1	0	0	1	1	0	NA	20	80	0	40.254	36.3033	13	10.3	10.5447	10	1.0202	0.199549
181	21	Gardner.etal.2007	Tanzania	AF	abund	2	-6.83333	31.25	4471	1974	23.2	37.6	0.572	42746620	2003	birds	NA	NA	32	1	0	0	1	1	0	NA	20	80	0	4.65	3.03718	12	7.476	5.63674	9	-0.626999	0.203805
182	21	Gardner.etal.2007	Tanzania	AF	abund	2	-6.83333	31.25	4471	1974	23.2	37.6	0.572	42746620	2003	birds	NA	NA	32	1	0	0	1	1	0	NA	20	80	0	4.65	3.03718	12	3.268	2.8702	9	0.446964	0.199201
183	21	Gardner.etal.2007	Tanzania	AF	abund	2	-6.83333	31.25	4471	1974	23.2	37.6	0.572	42746620	2003	birds	NA	NA	32	1	0	0	1	1	0	NA	20	80	0	4.65	3.03718	12	10.468	4.61547	9	-1.47634	0.246339
184	21	Gardner.etal.2007	Tanzania	AF	abund	2	-6.83333	31.25	4471	1974	23.2	37.6	0.572	42746620	2003	plants	NA	NA	32	1	0	0	1	1	0	NA	20	80	0	26.272	11.5037	12	2.272	3.02364	5	2.28352	0.4367
185	21	Gardner.etal.2007	Tanzania	AF	abund	2	-6.83333	31.25	4471	1974	23.2	37.6	0.572	42746620	2003	plants	NA	NA	32	1	0	0	1	1	0	NA	20	80	0	26.272	11.5037	12	0.216	0.305745	8	2.77408	0.400721
186	21	Gardner.etal.2007	Tanzania	AF	abund	2	-6.83333	31.25	4471	1974	23.2	37.6	0.572	42746620	2003	plants	NA	NA	32	1	0	0	1	1	0	NA	20	80	0	26.272	11.5037	12	3.262	4.86991	9	2.37349	0.328574
187	21	Gardner.etal.2007	Tanzania	AF	abund	2	-6.83333	31.25	4471	1974	23.2	37.6	0.572	42746620	2003	arthropods	NA	NA	32	1	0	0	1	1	0	NA	20	80	0	19.046	9.9482	10	15.416	13.6174	8	0.295545	0.227426
188	21	Gardner.etal.2007	Tanzania	AF	abund	2	-6.83333	31.25	4471	1974	23.2	37.6	0.572	42746620	2003	arthropods	NA	NA	32	1	0	0	1	1	0	NA	20	80	0	19.046	9.9482	10	15.936	11.9445	8	0.272528	0.227063
189	21	Gardner.etal.2007	Tanzania	AF	abund	2	-6.83333	31.25	4471	1974	23.2	37.6	0.572	42746620	2003	arthropods	NA	NA	32	1	0	0	1	1	0	NA	20	80	0	19.046	9.9482	10	3.41	2.63407	9	2.00176	0.316559
190	22	Lammertink.2004	Indonesia	AS	abund	1	-1.24	110.239	900	1990	834.3	36.8	0.596	245613043	1997	birds	Sasia abnormis	NA	20	1	1	0	1	0	1	LC	50	75	0	2.49667	0.854478	3	3.786	1.29924	5	-0.957281	0.590607
191	22	Lammertink.2004	Indonesia	AS	abund	1	-1.24	110.239	900	1990	834.3	36.8	0.596	245613043	1997	birds	Dedrocopos canicapillus	NA	20	1	1	0	1	0	1	NE	50	75	0	0.163333	0.282902	3	0.196	0.438269	5	-0.0721355	0.533659
192	22	Lammertink.2004	Indonesia	AS	abund	1	-1.24	110.239	900	1990	834.3	36.8	0.596	245613043	1997	birds	Celeus brachyurus	NA	20	1	1	0	1	0	1	LC	50	75	0	2.76667	0.420634	3	1.224	1.71296	5	0.94396	0.589025
193	22	Lammertink.2004	Indonesia	AS	abund	1	-1.24	110.239	900	1990	834.3	36.8	0.596	245613043	1997	birds	Dryocopus javensis	NA	20	1	1	0	1	0	1	LC	50	75	0	0.496667	0.398288	3	0.628	0.259557	5	-0.364803	0.541651
194	22	Lammertink.2004	Indonesia	AS	abund	1	-1.24	110.239	900	1990	834.3	36.8	0.596	245613043	1997	birds	Picus miniaceus	NA	20	1	1	0	1	0	1	NE	50	75	0	0.0466667	0.0450925	3	0.604	0.83614	5	-0.708597	0.564715
195	22	Lammertink.2004	Indonesia	AS	abund	1	-1.24	110.239	900	1990	834.3	36.8	0.596	245613043	1997	birds	Picus puniceus	NA	20	1	1	0	1	0	1	LC	50	75	0	0.81	0.548088	3	0.762	0.557288	5	0.0752277	0.533687
196	22	Lammertink.2004	Indonesia	AS	abund	1	-1.24	110.239	900	1990	834.3	36.8	0.596	245613043	1997	birds	Picus mentalis	NA	20	1	1	0	1	0	1	LC	50	75	0	4.17667	2.23505	3	1.47	0.61041	5	1.69961	0.713875
197	22	Lammertink.2004	Indonesia	AS	abund	1	-1.24	110.239	900	1990	834.3	36.8	0.596	245613043	1997	birds	Dinopium rafflesii	NA	20	1	1	0	1	0	1	NT	50	75	0	0.333333	0.080829	3	0.268	0.142373	5	0.453045	0.546161
198	22	Lammertink.2004	Indonesia	AS	abund	1	-1.24	110.239	900	1990	834.3	36.8	0.596	245613043	1997	birds	Blythipicus rubiginosus	NA	20	1	1	0	1	0	1	LC	50	75	0	2.61667	0.612073	3	1.854	0.312458	5	1.51996	0.677725
199	22	Lammertink.2004	Indonesia	AS	abund	1	-1.24	110.239	900	1990	834.3	36.8	0.596	245613043	1997	birds	Reinwardtipicus validus	NA	20	1	1	0	1	0	1	LC	50	75	0	4.04667	1.9431	3	2.186	1.25624	5	1.06325	0.60399
200	22	Lammertink.2004	Indonesia	AS	abund	1	-1.24	110.239	900	1990	834.3	36.8	0.596	245613043	1997	birds	Meiglyptes tristis	NA	20	1	1	0	1	0	1	LC	50	75	0	1.34	0.720902	3	1.308	0.870787	5	0.0337388	0.533404
201	22	Lammertink.2004	Indonesia	AS	abund	1	-1.24	110.239	900	1990	834.3	36.8	0.596	245613043	1997	birds	Meiglyptes tukki	NA	20	1	1	0	1	0	1	NT	50	75	0	2.69333	2.27381	3	2.58	1.58182	5	0.0534557	0.533512
202	22	Lammertink.2004	Indonesia	AS	abund	1	-1.24	110.239	900	1990	834.3	36.8	0.596	245613043	1997	birds	Hemicircus concretus	NA	20	1	1	0	1	0	1	LC	50	75	0	0.936667	1.006	3	0.72	0.430813	5	0.277165	0.538135
203	22	Lammertink.2004	Indonesia	AS	abund	1	-1.24	110.239	900	1990	834.3	36.8	0.596	245613043	1997	birds	Mulleripicus pulverulentus	NA	20	1	1	0	1	0	1	VU	50	75	0	2.41667	0.391067	3	0.694	0.441226	5	3.51948	1.3075
204	23	Monney.etal.2011	Ghana	AF	abund	2	5.41667	-1.31667	210	1991	38.6	39.4	0.616	24791073	2009	herptiles	NA	NA	28	0	0	0	1	1	1	NA	NA	NA	0	47.9601	88.426	16	8.36806	11.2252	16	0.612303	0.130858
205	24	Negroes.etal.2010	Brazil	SA	abund	2	-6.16627	-48.448	1008.26	1998	2517.9	53.9	0.662	203429773	2007	mammal	Tapirus terrestris	1	8	1	1	1	0	0	1	VU	50	70	0	1.136	1.09993	15	2.582	2.2657	15	-0.789971	0.143734
206	24	Negroes.etal.2010	Brazil	SA	abund	2	-6.16627	-48.448	1008.26	1998	2517.9	53.9	0.662	203429773	2007	mammal	Tapirus terrestris	1	8	1	1	1	0	0	1	VU	50	70	0	1.608	2.52131	15	1.573	2.50195	15	0.0135579	0.133336
207	24	Negroes.etal.2010	Brazil	SA	abund	2	-6.16627	-48.448	1008.26	1998	2517.9	53.9	0.662	203429773	2007	mammal	Mazama gouazoupira	1	8	1	1	1	0	0	1	NE	50	70	0	0	0	15	0.461	0.51898	15	-1.22222	0.15823
208	24	Negroes.etal.2010	Brazil	SA	abund	2	-6.16627	-48.448	1008.26	1998	2517.9	53.9	0.662	203429773	2007	mammal	Mazama americana	1	8	1	1	1	0	0	1	DD	50	70	0	0.097	0.371806	15	2.207	1.51434	15	-1.86186	0.191109
209	24	Negroes.etal.2010	Brazil	SA	abund	2	-6.16627	-48.448	1008.26	1998	2517.9	53.9	0.662	203429773	2007	mammal	Mazama americana	1	8	1	1	1	0	0	1	DD	50	70	0	0	0	15	1.061	1.74672	15	-0.835778	0.144975
210	24	Negroes.etal.2010	Brazil	SA	abund	2	-6.16627	-48.448	1008.26	1998	2517.9	53.9	0.662	203429773	2007	mammal	Pecari tajacu	1	8	1	1	1	0	0	1	LC	50	70	0	0	0	15	1.389	1.60342	15	-1.19194	0.157012
211	24	Negroes.etal.2010	Brazil	SA	abund	2	-6.16627	-48.448	1008.26	1998	2517.9	53.9	0.662	203429773	2007	mammal	Pecari tajacu	1	8	1	1	1	0	0	1	LC	50	70	0	0	0	15	0.066	0.255617	15	-0.355265	0.135437
212	24	Negroes.etal.2010	Brazil	SA	abund	2	-6.16627	-48.448	1008.26	1998	2517.9	53.9	0.662	203429773	2007	mammal	Cerdocyon thous	1	8	1	1	1	0	0	1	LC	50	70	0	0	0	15	3.709	4.26028	15	-1.19789	0.157249
213	24	Negroes.etal.2010	Brazil	SA	abund	2	-6.16627	-48.448	1008.26	1998	2517.9	53.9	0.662	203429773	2007	mammal	Cerdocyon thous	1	8	1	1	1	0	0	1	LC	50	70	0	0	0	15	0.197	0.55771	15	-0.486022	0.13727
214	24	Negroes.etal.2010	Brazil	SA	abund	2	-6.16627	-48.448	1008.26	1998	2517.9	53.9	0.662	203429773	2007	mammal	Leopardus pardalis	1	8	1	1	1	0	0	1	LC	50	70	0	0.583	1.15802	15	1.012	1.02247	15	-0.382101	0.135767
215	24	Negroes.etal.2010	Brazil	SA	abund	2	-6.16627	-48.448	1008.26	1998	2517.9	53.9	0.662	203429773	2007	mammal	Leopardus pardalis	1	8	1	1	1	0	0	1	LC	50	70	0	0.154	0.596439	15	0.191	0.511234	15	-0.0648069	0.133403
216	24	Negroes.etal.2010	Brazil	SA	abund	2	-6.16627	-48.448	1008.26	1998	2517.9	53.9	0.662	203429773	2007	mammal	Puma concolor	1	8	1	1	1	0	0	1	LC	50	70	0	0.095	0.205268	15	2.216	2.50582	15	-1.16074	0.155789
217	24	Negroes.etal.2010	Brazil	SA	abund	2	-6.16627	-48.448	1008.26	1998	2517.9	53.9	0.662	203429773	2007	mammal	Puma concolor	1	8	1	1	1	0	0	1	LC	50	70	0	0	0	15	2.064	2.14176	15	-1.32598	0.162637
218	24	Negroes.etal.2010	Brazil	SA	abund	2	-6.16627	-48.448	1008.26	1998	2517.9	53.9	0.662	203429773	2007	mammal	Panthera onca	1	8	1	1	1	0	0	1	NT	50	70	0	0.173	0.286601	15	4.957	2.85826	15	-2.29147	0.220847
219	24	Negroes.etal.2010	Brazil	SA	abund	2	-6.16627	-48.448	1008.26	1998	2517.9	53.9	0.662	203429773	2007	mammal	Panthera onca	1	8	1	1	1	0	0	1	NT	50	70	0	0.308	0.793962	15	4.123	3.04804	15	-1.66654	0.179623
220	24	Negroes.etal.2010	Brazil	SA	abund	2	-6.16627	-48.448	1008.26	1998	2517.9	53.9	0.662	203429773	2007	mammal	Cuniculus paca	1	8	1	1	1	0	0	1	LC	50	70	0	0.426	0.708756	15	0.213	0.360187	15	0.368633	0.135598
221	24	Negroes.etal.2010	Brazil	SA	abund	2	-6.16627	-48.448	1008.26	1998	2517.9	53.9	0.662	203429773	2007	mammal	Cuniculus paca	1	8	1	1	1	0	0	1	LC	50	70	0	1.072	2.17662	15	0.301	0.875294	15	0.45219	0.136741
222	24	Negroes.etal.2010	Brazil	SA	abund	2	-6.16627	-48.448	1008.26	1998	2517.9	53.9	0.662	203429773	2007	mammal	Dasyprocta azarae	1	8	1	1	1	0	0	1	DD	50	70	0	0	0	15	3.209	5.05037	15	-0.874267	0.146072
223	24	Negroes.etal.2010	Brazil	SA	abund	2	-6.16627	-48.448	1008.26	1998	2517.9	53.9	0.662	203429773	2007	mammal	Dasyprocta azarae	1	8	1	1	1	0	0	1	DD	50	70	0	0	0	15	0.364	1.40977	15	-0.355265	0.135437
224	24	Negroes.etal.2010	Brazil	SA	abund	2	-6.16627	-48.448	1008.26	1998	2517.9	53.9	0.662	203429773	2007	mammal	Hydrochaeris hydrochaeris	1	8	1	1	1	0	0	1	LC	50	70	0	0.297	0.88304	15	0.339	0.542218	15	-0.055769	0.133385
225	24	Negroes.etal.2010	Brazil	SA	abund	2	-6.16627	-48.448	1008.26	1998	2517.9	53.9	0.662	203429773	2007	mammal	Priodontes maximus	1	8	1	1	1	0	0	1	VU	50	70	0	0	0	15	0.275	0.340823	15	-1.1102	0.153876
226	24	Negroes.etal.2010	Brazil	SA	abund	2	-6.16627	-48.448	1008.26	1998	2517.9	53.9	0.662	203429773	2007	mammal	Priodontes maximus	1	8	1	1	1	0	0	1	VU	50	70	0	0	0	15	0.358	1.17351	15	-0.419752	0.13627
227	24	Negroes.etal.2010	Brazil	SA	abund	2	-6.16627	-48.448	1008.26	1998	2517.9	53.9	0.662	203429773	2007	birds	Crax fasciolata	NA	8	1	1	1	0	0	1	LC	50	70	0	4.492	3.44308	15	4.127	3.93108	15	0.0961045	0.133487
228	24	Negroes.etal.2010	Brazil	SA	abund	2	-6.16627	-48.448	1008.26	1998	2517.9	53.9	0.662	203429773	2007	birds	Crax fasciolata	NA	8	1	1	1	0	0	1	LC	50	70	0	3.076	3.9853	15	1.724	3.14874	15	0.366259	0.135569
229	24	Negroes.etal.2010	Brazil	SA	abund	2	-6.16627	-48.448	1008.26	1998	2517.9	53.9	0.662	203429773	2007	birds	Mitu tuberosum	NA	8	1	1	1	0	0	1	LC	50	70	0	0	0	15	1.564	1.33231	15	-1.61521	0.176815
230	24	Negroes.etal.2010	Brazil	SA	abund	2	-6.16627	-48.448	1008.26	1998	2517.9	53.9	0.662	203429773	2007	birds	NA	NA	8	1	0	1	0	0	1	NA	NA	NA	0	0.718	1.21224	15	1.868	1.97522	15	-0.682757	0.141103
231	24	Negroes.etal.2010	Brazil	SA	abund	2	-6.16627	-48.448	1008.26	1998	2517.9	53.9	0.662	203429773	2007	birds	NA	NA	8	1	0	1	0	0	1	NA	NA	NA	0	0	0	15	0.501	1.07669	15	-0.640243	0.140165
232	24	Negroes.etal.2010	Brazil	SA	abund	2	-6.16627	-48.448	1008.26	1998	2517.9	53.9	0.662	203429773	2007	mammal	NA	NA	8	1	0	1	0	0	1	NA	NA	NA	0	0.373	0.534472	15	0.111	0.251744	15	0.610189	0.139539
233	24	Negroes.etal.2010	Brazil	SA	abund	2	-6.16627	-48.448	1008.26	1998	2517.9	53.9	0.662	203429773	2007	mammal	NA	NA	8	1	0	1	0	0	1	NA	NA	NA	0	0.154	0.596439	15	0	0	15	0.355265	0.135437
234	25	Stephenson.1993	Madagascar	AF	abund	2	-18.9373	48.4304	8.87	1970	9.4	47.5	0.56	21926221	1990	mammal	Tenrec ecaudatus	1	66	1	1	1	0	0	1	LC	5	5	0	0.166667	0.288675	3	0	0	1	0.325735	1.3466
235	25	Stephenson.1993	Madagascar	AF	abund	2	-18.9373	48.4304	8.87	1970	9.4	47.5	0.56	21926221	1990	mammal	Setifer setosus	0	66	1	1	1	0	0	1	LC	5	5	0	4.8	0.7	3	4.2	0	1	0.483591	1.36257
236	25	Stephenson.1993	Madagascar	AF	abund	2	-18.9373	48.4304	8.87	1970	9.4	47.5	0.56	21926221	1990	mammal	Microgale talazaci	0	66	1	1	1	0	0	1	LC	5	5	0	14.1	10.2196	3	20.1	0	1	-0.33124	1.34705
237	25	Stephenson.1993	Madagascar	AF	abund	2	-18.9373	48.4304	8.87	1970	9.4	47.5	0.56	21926221	1990	mammal	Microgale cowani	0	66	1	1	1	0	0	1	LC	5	5	0	1.75	0.550757	3	0	0	1	1.79268	1.73505
238	25	Stephenson.1993	Madagascar	AF	abund	2	-18.9373	48.4304	8.87	1970	9.4	47.5	0.56	21926221	1990	mammal	Microgale cowani	0	66	1	1	1	0	0	1	LC	5	5	0	0.166667	0.288675	3	0.8	0	1	-1.23779	1.52485
239	25	Stephenson.1993	Madagascar	AF	abund	2	-18.9373	48.4304	8.87	1970	9.4	47.5	0.56	21926221	1990	mammal	Microgale taiva	0	66	1	1	1	0	0	1	LC	5	5	0	0.166667	0.288675	3	0	0	1	0.325735	1.3466
240	25	Stephenson.1993	Madagascar	AF	abund	2	-18.9373	48.4304	8.87	1970	9.4	47.5	0.56	21926221	1990	mammal	Oryzorictes hova	0	66	1	1	1	0	0	1	LC	5	5	0	0.533333	0.92376	3	0	0	1	0.325735	1.3466
241	25	Stephenson.1993	Madagascar	AF	abund	2	-18.9373	48.4304	8.87	1970	9.4	47.5	0.56	21926221	1990	mammal	Eliurus myoxinus	0	66	1	1	1	0	0	1	LC	5	5	0	1.16667	1.25831	3	0	0	1	0.523101	1.36754
242	25	Stephenson.1993	Madagascar	AF	abund	2	-18.9373	48.4304	8.87	1970	9.4	47.5	0.56	21926221	1990	mammal	Eliurus minor	0	66	1	1	1	0	0	1	LC	5	5	0	0.5	0.866025	3	0	0	1	0.325735	1.3466
243	25	Stephenson.1993	Madagascar	AF	abund	2	-18.9373	48.4304	8.87	1970	9.4	47.5	0.56	21926221	1990	mammal	Gymnuromys roberti	0	66	1	1	1	0	0	1	LC	5	5	0	0.166667	0.288675	3	1.7	0	1	-2.99676	2.45591
244	26	Uezu.etal.2005	Brazil	SA	abund	0	-23.8158	-47.2162	100	1994	2517.9	53.9	0.662	203429773	2001	birds	Triclaria malachitacea	NA	55	1	1	0	0	0	1	NT	15	20	0	0.0666667	0.0907377	3	0	0	13	1.83753	0.515772
245	26	Uezu.etal.2005	Brazil	SA	abund	0	-23.8158	-47.2162	100	1994	2517.9	53.9	0.662	203429773	2001	birds	Carpornis cucullatus	NA	55	1	1	0	0	0	1	NE	15	20	0	0.21	0.363731	3	0	0	13	1.44395	0.475412
246	26	Uezu.etal.2005	Brazil	SA	abund	0	-23.8158	-47.2162	100	1994	2517.9	53.9	0.662	203429773	2001	birds	Trogon surrucura	NA	55	1	1	0	0	0	1	LC	15	20	0	0.303333	0.181475	3	0.0807692	0.116079	13	1.6502	0.495355
247	26	Uezu.etal.2005	Brazil	SA	abund	0	-23.8158	-47.2162	100	1994	2517.9	53.9	0.662	203429773	2001	birds	Basileuterus leucoblepharus	NA	55	1	1	0	0	0	1	LC	15	20	0	1.6	0.424617	3	0.999231	0.505478	13	1.14788	0.451433
248	26	Uezu.etal.2005	Brazil	SA	abund	0	-23.8158	-47.2162	100	1994	2517.9	53.9	0.662	203429773	2001	birds	Pyriglena leucoptera	NA	55	1	1	0	0	0	1	LC	15	20	0	0.303333	0.0404145	3	0.276154	0.129842	13	0.212024	0.411661
249	26	Uezu.etal.2005	Brazil	SA	abund	0	-23.8158	-47.2162	100	1994	2517.9	53.9	0.662	203429773	2001	birds	Chiroxiphia caudata	NA	55	1	1	0	0	0	1	LC	15	20	0	1.25667	0.145029	3	1.09154	0.26636	13	0.617899	0.422188
250	26	Uezu.etal.2005	Brazil	SA	abund	0	-23.8158	-47.2162	100	1994	2517.9	53.9	0.662	203429773	2001	birds	Batara cinerea	NA	55	1	1	0	0	0	1	LC	15	20	0	0.243333	0.023094	3	0.459231	0.169089	13	-1.30166	0.463203
251	27	Wasiolka&Blaum.2011	South Africa	AF	abund	2	-25.5268	21.0141	9475.55	1931	422	65	0.638	49004031	2007	herptiles	Pedioplanis lineoocellata	NA	34	1	1	0	1	0	0	NE	120	280	0	96	22.2486	55	67	51.9134	55	0.721079	0.0387271
252	27	Wasiolka&Blaum.2011	South Africa	AF	abund	2	-25.5268	21.0141	9475.55	1931	422	65	0.638	49004031	2007	herptiles	Pedioplanis namaquensis	NA	34	1	1	0	1	0	0	NE	120	280	0	13.5	3.7081	55	0	0	55	5.11285	0.155187
253	27	Wasiolka&Blaum.2011	South Africa	AF	abund	2	-25.5268	21.0141	9475.55	1931	422	65	0.638	49004031	2007	herptiles	Heliobolus lugubris	NA	34	1	1	0	1	0	0	NE	120	280	0	23.5	11.1243	55	2.5	3.7081	55	2.51506	0.065116
254	27	Wasiolka&Blaum.2011	South Africa	AF	abund	2	-25.5268	21.0141	9475.55	1931	422	65	0.638	49004031	2007	herptiles	Nucras tessellata	NA	34	1	1	0	1	0	0	NE	120	280	0	0	0	55	0.5	3.7081	55	-0.189365	0.0365266
255	27	Wasiolka&Blaum.2011	South Africa	AF	abund	2	-25.5268	21.0141	9475.55	1931	422	65	0.638	49004031	2007	herptiles	Agama aculeata	NA	34	1	1	0	1	0	0	NE	120	280	0	98.5	122.367	55	0.5	3.7081	55	1.1242	0.0421083
256	27	Wasiolka&Blaum.2011	South Africa	AF	abund	2	-25.5268	21.0141	9475.55	1931	422	65	0.638	49004031	2007	herptiles	Mabuya occidentalis	NA	34	1	1	0	1	0	0	NE	120	280	0	6.5	33.3729	55	1.5	7.4162	55	0.205395	0.0365554
257	27	Wasiolka&Blaum.2011	South Africa	AF	abund	2	-25.5268	21.0141	9475.55	1931	422	65	0.638	49004031	2007	herptiles	Mabuya sparsa	NA	34	1	1	0	1	0	0	NE	120	280	0	62	51.9134	55	12	7.4162	55	1.33901	0.0445134
258	27	Wasiolka&Blaum.2011	South Africa	AF	abund	2	-25.5268	21.0141	9475.55	1931	422	65	0.638	49004031	2007	herptiles	Mabuya variegate	NA	34	1	1	0	1	0	0	NE	120	280	0	18	7.4162	55	16.5	33.3729	55	0.0616184	0.0363809
259	27	Wasiolka&Blaum.2011	South Africa	AF	abund	2	-25.5268	21.0141	9475.55	1931	422	65	0.638	49004031	2007	herptiles	Bitis arietans	NA	34	1	1	0	1	0	0	NE	120	280	0	0.5	3.7081	55	0	0	55	0.189365	0.0365266
260	27	Wasiolka&Blaum.2011	South Africa	AF	abund	2	-25.5268	21.0141	9475.55	1931	422	65	0.638	49004031	2007	herptiles	Dipsina multimaculata	NA	34	1	1	0	1	0	0	NE	120	280	0	0.5	3.7081	55	0	0	55	0.189365	0.0365266
261	27	Wasiolka&Blaum.2011	South Africa	AF	abund	2	-25.5268	21.0141	9475.55	1931	422	65	0.638	49004031	2007	herptiles	Naja nivea	NA	34	1	1	0	1	0	0	NE	120	280	0	1	7.4162	55	0	0	55	0.189365	0.0365266
262	27	Wasiolka&Blaum.2011	South Africa	AF	abund	2	-25.5268	21.0141	9475.55	1931	422	65	0.638	49004031	2007	herptiles	NA	NA	34	1	0	0	0	1	0	NA	120	280	0	5.83787	2.32493	55	1.88973	1.43552	55	2.02921	0.0550805
263	27	Wasiolka&Blaum.2011	South Africa	AF	sppR	2	-25.5268	21.0141	9475.55	1931	422	65	0.638	49004031	2007	plants	NA	NA	34	1	0	0	0	1	0	NA	120	280	0	24.0709	3.13184	55	12.6689	4.38458	55	2.97178	0.0765068
264	27	Wasiolka&Blaum.2011	South Africa	AF	sppR	2	-25.5268	21.0141	9475.55	1931	422	65	0.638	49004031	2007	herptiles	NA	NA	34	1	0	0	0	1	0	NA	120	280	0	2.97683	1.48324	55	1.1583	0.225975	55	1.70219	0.0495338
265	28	Blom.etal.2005	Central African Republic	AF	abund	2	2.5	16.1667	1143.26	1990	2.3	61.3	0.467	4950027	1998	mammal	NA	NA	16	1	0	0	0	0	1	NA	10	20	0	0.302	0.750404	4	1.842	5.09285	2	-0.46755	0.768217
266	29	Caro.1999a	Tanzania	AF	abund	2	-6.83333	31.25	4471	1974	23.2	37.6	0.572	42746620	1996	mammal	NA	NA	32	1	0	0	0	0	0	NA	20	80	0	2.44952	4.63627	7	0.967143	2.67429	4	0.331365	0.397848
267	29	Caro.1999a	Tanzania	AF	abund	3	-6.83333	31.25	4471	1974	23.2	37.6	0.572	42746620	1996	mammal	NA	NA	32	1	0	0	0	0	0	NA	20	80	0	2.44952	4.63627	7	0.0695238	0.225975	6	0.645748	0.325562
268	29	Caro.1999a	Tanzania	AF	abund	4	-6.83333	31.25	4471	1974	23.2	37.6	0.572	42746620	1996	mammal	NA	NA	32	1	0	0	0	0	0	NA	20	80	0	2.44952	4.63627	7	0.352381	1.13458	3	0.466854	0.487088
269	30	Carilo.etal.2000	Costa Rica	SA	abund	2	8.55	-83.5833	418	1975	40	65	0.749	4576562	1991	mammal	Didelphis marsupialis	1	11	1	1	0	1	1	0	LC	20	40	0	0.0267633	0.16573	29	0.0185842	0.138527	36	0.0534397	0.0622825
270	30	Carilo.etal.2000	Costa Rica	SA	abund	2	8.55	-83.5833	418	1975	40	65	0.749	4576562	1991	mammal	Tamandua mexicana	1	11	1	1	0	1	1	0	LC	20	40	0	0.177947	0.404079	29	0	0	36	0.652666	0.0655373
271	30	Carilo.etal.2000	Costa Rica	SA	abund	2	8.55	-83.5833	418	1975	40	65	0.749	4576562	1991	mammal	Dasypus novemcinctus	1	11	1	1	0	1	1	0	LC	20	40	0	0.0894267	0.329508	29	0.0339588	0.183875	36	0.211666	0.0626052
272	30	Carilo.etal.2000	Costa Rica	SA	abund	2	8.55	-83.5833	418	1975	40	65	0.749	4576562	1991	mammal	Ateles geoffroyi	1	11	1	1	0	1	1	0	EN	20	40	0	0.417312	0.279957	29	0.0523867	0.243865	36	1.38398	0.0769944
273	30	Carilo.etal.2000	Costa Rica	SA	abund	2	8.55	-83.5833	418	1975	40	65	0.749	4576562	1991	mammal	Alouatta palliata	1	11	1	1	0	1	1	0	LC	20	40	0	0.18488	0.404078	29	0.0741811	0.295888	36	0.314162	0.0630198
274	30	Carilo.etal.2000	Costa Rica	SA	abund	2	8.55	-83.5833	418	1975	40	65	0.749	4576562	1991	mammal	Cebus capucinus	1	11	1	1	0	1	1	0	LC	20	40	0	0.186334	0.388514	29	0.0815247	0.244301	36	0.327076	0.0630834
275	30	Carilo.etal.2000	Costa Rica	SA	abund	2	8.55	-83.5833	418	1975	40	65	0.749	4576562	1991	mammal	Saimiri oerstedii	0	11	1	1	0	1	1	0	VU	20	40	0	0.167775	0.435402	29	0.0369542	0.174065	36	0.406539	0.0635319
276	30	Carilo.etal.2000	Costa Rica	SA	abund	2	8.55	-83.5833	418	1975	40	65	0.749	4576562	1991	mammal	Nasua narica	1	11	1	1	0	1	1	0	LC	20	40	0	0.141509	0.254017	29	0.0622642	0.362264	36	0.245658	0.0627247
277	30	Carilo.etal.2000	Costa Rica	SA	abund	2	8.55	-83.5833	418	1975	40	65	0.749	4576562	1991	mammal	Lontra longicaudis	1	11	1	1	0	1	1	0	DD	20	40	0	0.122642	0.508034	29	0.0490566	0.29434	36	0.180169	0.0625102
278	30	Carilo.etal.2000	Costa Rica	SA	abund	2	8.55	-83.5833	418	1975	40	65	0.749	4576562	1991	mammal	Panthera onca	1	11	1	1	0	1	1	0	NT	20	40	0	0.148428	0.318368	29	0	0	36	0.690957	0.065933
279	30	Carilo.etal.2000	Costa Rica	SA	abund	2	8.55	-83.5833	418	1975	40	65	0.749	4576562	1991	mammal	Puma concolor	1	11	1	1	0	1	1	0	LC	20	40	0	0.0264151	0.155797	29	0	0	36	0.25128	0.0627462
280	30	Carilo.etal.2000	Costa Rica	SA	abund	2	8.55	-83.5833	418	1975	40	65	0.749	4576562	1991	mammal	Leopardus pardalis	1	11	1	1	0	1	1	0	LC	20	40	0	0.114465	0.311594	29	0.0792453	0.256604	36	0.123239	0.0623774
281	30	Carilo.etal.2000	Costa Rica	SA	abund	2	8.55	-83.5833	418	1975	40	65	0.749	4576562	1991	mammal	Leopardus wiedii	1	11	1	1	0	1	1	0	NT	20	40	0	0.120755	0.325142	29	0.0238994	0.150943	36	0.391848	0.0634417
282	30	Carilo.etal.2000	Costa Rica	SA	abund	2	8.55	-83.5833	418	1975	40	65	0.749	4576562	1991	mammal	Tapirus bairdii	1	11	1	1	0	1	1	0	EN	20	40	0	0.186696	0.406727	29	0	0	36	0.680297	0.0658206
283	30	Carilo.etal.2000	Costa Rica	SA	abund	2	8.55	-83.5833	418	1975	40	65	0.749	4576562	1991	mammal	Tayassu pecari	1	11	1	1	0	1	1	0	NT	20	40	0	0.189356	0.364138	29	0.0291635	0.18867	36	0.564168	0.0647089
284	30	Carilo.etal.2000	Costa Rica	SA	abund	2	8.55	-83.5833	418	1975	40	65	0.749	4576562	1991	mammal	Pecari tajacu	1	11	1	1	0	1	1	0	LC	20	40	0	0.157391	0.364138	29	0	0	36	0.640589	0.0654171
285	30	Carilo.etal.2000	Costa Rica	SA	abund	2	8.55	-83.5833	418	1975	40	65	0.749	4576562	1991	mammal	Mazama americana	1	11	1	1	0	1	1	0	DD	20	40	0	0.19146	0.347204	29	0.0296955	0.188954	36	0.589889	0.0649372
286	30	Carilo.etal.2000	Costa Rica	SA	abund	2	8.55	-83.5833	418	1975	40	65	0.749	4576562	1991	mammal	Dasyprocta punctata	1	11	1	1	0	1	1	0	LC	20	40	0	0.546243	0.67548	29	0.0404624	0.218497	36	1.04358	0.0706378
287	30	Carilo.etal.2000	Costa Rica	SA	abund	2	8.55	-83.5833	418	1975	40	65	0.749	4576562	1991	mammal	Agouti paca	1	11	1	1	0	1	1	0	LC	20	40	0	0.149711	0.326845	29	0.0283237	0.145665	36	0.492653	0.0641275
288	30	Carilo.etal.2000	Costa Rica	SA	abund	2	8.55	-83.5833	418	1975	40	65	0.749	4576562	1991	mammal	NA	NA	11	1	0	0	1	1	0	NA	NA	NA	0	0.177358	0.751891	29	0.0245283	0.14717	36	0.294281	0.0629267
289	31	Nesheim.etal.2010	Guatemala	NAM	abund	5	16.9656	-90.943	211294	1990	46.7	55.1	0.595	14099032	2010	plants	Forsteronia acouci	NA	49	0	1	0	0	0	0	NE	NA	NA	0	65.5	26.163	2	34	21.2132	2	0.746188	1.0696
290	31	Nesheim.etal.2010	Guatemala	NAM	abund	5	16.9656	-90.943	211294	1990	46.7	55.1	0.595	14099032	2010	plants	Desmoncus orthacanthos	NA	49	0	1	0	0	0	0	NE	NA	NA	0	75	8.48528	2	35	11.3137	2	2.25676	1.63662
291	31	Nesheim.etal.2010	Guatemala	NAM	abund	5	16.9656	-90.943	211294	1990	46.7	55.1	0.595	14099032	2010	plants	Davilla kunthii	NA	49	0	1	0	0	0	0	NA	NA	NA	0	69.5	14.8492	2	62	11.3137	2	0.320553	1.01284
292	31	Nesheim.etal.2010	Guatemala	NAM	abund	5	16.9656	-90.943	211294	1990	46.7	55.1	0.595	14099032	2010	plants	Psychotria microdon	NA	49	0	1	0	0	0	0	NE	NA	NA	0	51.5	34.6482	2	34.5	21.9203	2	0.33083	1.01368
293	31	Nesheim.etal.2010	Guatemala	NAM	abund	5	16.9656	-90.943	211294	1990	46.7	55.1	0.595	14099032	2010	plants	Cydista heterophylla	NA	49	0	1	0	0	0	0	NE	NA	NA	0	52.5	28.9914	2	42.5	40.3051	2	0.160706	1.00323
294	31	Nesheim.etal.2010	Guatemala	NAM	abund	5	16.9656	-90.943	211294	1990	46.7	55.1	0.595	14099032	2010	plants	Dalbergia glabra	NA	49	0	1	0	0	0	0	NE	NA	NA	0	68	5.65685	2	43	4.24264	2	2.82095	1.99472
295	31	Nesheim.etal.2010	Guatemala	NAM	abund	5	16.9656	-90.943	211294	1990	46.7	55.1	0.595	14099032	2010	plants	Cnestidium rufescens	NA	49	0	1	0	0	0	0	NE	NA	NA	0	61	7.07107	2	80	5.65685	2	-1.67412	1.35033
296	31	Nesheim.etal.2010	Guatemala	NAM	abund	5	16.9656	-90.943	211294	1990	46.7	55.1	0.595	14099032	2010	plants	Combretum fruticosum	NA	49	0	1	0	0	0	0	NE	NA	NA	0	50	16.9706	2	48	2.82843	2	0.0927522	1.00108
297	31	Nesheim.etal.2010	Guatemala	NAM	abund	5	16.9656	-90.943	211294	1990	46.7	55.1	0.595	14099032	2010	plants	Bauhinia herrerae	NA	49	0	1	0	0	0	0	NE	NA	NA	0	37.5	20.5061	2	37	2.82843	2	0.0192723	1.00005
298	31	Nesheim.etal.2010	Guatemala	NAM	abund	5	16.9656	-90.943	211294	1990	46.7	55.1	0.595	14099032	2010	plants	Abuta panamensis	NA	49	0	1	0	0	0	0	NA	NA	NA	0	45	5.65685	2	67	4.24264	2	-2.48243	1.77031
299	31	Nesheim.etal.2010	Guatemala	NAM	abund	5	16.9656	-90.943	211294	1990	46.7	55.1	0.595	14099032	2010	plants	NA	NA	49	0	0	0	0	0	0	NA	NA	NA	0	37.5	6.36396	2	100	0	2	-7.83597	8.6753
300	31	Nesheim.etal.2010	Guatemala	NAM	abund	5	16.9656	-90.943	211294	1990	46.7	55.1	0.595	14099032	2010	plants	Serjania paucidentata	NA	49	0	1	0	0	0	0	NE	NA	NA	0	39	4.24264	2	81.5	14.8492	2	-2.19576	1.60267
301	31	Nesheim.etal.2010	Guatemala	NAM	abund	5	16.9656	-90.943	211294	1990	46.7	55.1	0.595	14099032	2010	plants	Thinouia tomocarpa	NA	49	0	1	0	0	0	0	NE	NA	NA	0	20	4.24264	2	76.5	10.6066	2	-3.94624	2.9466
302	31	Nesheim.etal.2010	Guatemala	NAM	abund	5	16.9656	-90.943	211294	1990	46.7	55.1	0.595	14099032	2010	plants	Tynanthus guatemalensis	NA	49	0	1	0	0	0	0	NE	NA	NA	0	9	12.7279	2	66.5	4.94975	2	-3.35945	2.41074
303	31	Nesheim.etal.2010	Guatemala	NAM	abund	5	16.9656	-90.943	211294	1990	46.7	55.1	0.595	14099032	2010	plants	Paullinia costata	NA	49	0	1	0	0	0	0	NE	NA	NA	0	9	1.41421	2	64	4.24264	2	-9.81268	13.0361
304	31	Nesheim.etal.2010	Guatemala	NAM	abund	5	16.9656	-90.943	211294	1990	46.7	55.1	0.595	14099032	2010	plants	Stizophyllum riparium	NA	49	0	1	0	0	0	0	NE	NA	NA	0	21.5	9.19239	2	34.5	10.6066	2	-0.73901	1.06827
305	31	Nesheim.etal.2010	Guatemala	NAM	abund	5	16.9656	-90.943	211294	1990	46.7	55.1	0.595	14099032	2010	plants	Lycianthes gorgonea	NA	49	0	1	0	0	0	0	NE	NA	NA	0	0	0	2	1	1.41421	2	-0.56419	1.03979
306	31	Nesheim.etal.2010	Guatemala	NAM	abund	5	16.9656	-90.943	211294	1990	46.7	55.1	0.595	14099032	2010	plants	Coccoloba belizensis	NA	49	0	1	0	0	0	0	NE	NA	NA	0	89.5	71.4178	2	18	25.4558	2	0.752435	1.07077
307	31	Nesheim.etal.2010	Guatemala	NAM	abund	5	16.9656	-90.943	211294	1990	46.7	55.1	0.595	14099032	2010	plants	Sabal mauritiiformis	NA	49	0	1	0	0	0	0	NE	NA	NA	0	65	21.2132	2	37	0	2	1.05315	1.13864
308	31	Nesheim.etal.2010	Guatemala	NAM	abund	5	16.9656	-90.943	211294	1990	46.7	55.1	0.595	14099032	2010	plants	Sebastiania tuerckheimiana	NA	49	0	1	0	0	0	0	NE	NA	NA	0	42	11.3137	2	38	15.5563	2	0.16592	1.00344
309	31	Nesheim.etal.2010	Guatemala	NAM	abund	5	16.9656	-90.943	211294	1990	46.7	55.1	0.595	14099032	2010	plants	Simira salvadorensis	NA	49	0	1	0	0	0	0	NE	NA	NA	0	24.5	6.36396	2	8	11.3137	2	1.0142	1.12858
310	31	Nesheim.etal.2010	Guatemala	NAM	abund	5	16.9656	-90.943	211294	1990	46.7	55.1	0.595	14099032	2010	plants	Dialium guianense	NA	49	0	1	0	0	0	0	NE	NA	NA	0	25.5	12.0208	2	32.5	9.19239	2	-0.36908	1.01703
311	31	Nesheim.etal.2010	Guatemala	NAM	abund	5	16.9656	-90.943	211294	1990	46.7	55.1	0.595	14099032	2010	plants	Croton schiedeanus	NA	49	0	1	0	0	0	0	NE	NA	NA	0	10	14.1421	2	0	0	2	0.56419	1.03979
312	31	Nesheim.etal.2010	Guatemala	NAM	abund	5	16.9656	-90.943	211294	1990	46.7	55.1	0.595	14099032	2010	plants	Acacia cornigera	NA	49	0	1	0	0	0	0	NE	NA	NA	0	15.5	2.12132	2	0	0	2	5.82996	5.24855
313	31	Nesheim.etal.2010	Guatemala	NAM	abund	5	16.9656	-90.943	211294	1990	46.7	55.1	0.595	14099032	2010	plants	Pouteria durlandii	NA	49	0	1	0	0	0	0	NE	NA	NA	0	7	9.89949	2	0	0	2	0.56419	1.03979
314	31	Nesheim.etal.2010	Guatemala	NAM	abund	5	16.9656	-90.943	211294	1990	46.7	55.1	0.595	14099032	2010	plants	Calophyllum brasiliense	NA	49	0	1	0	0	0	0	NE	NA	NA	0	3.5	4.94975	2	0	0	2	0.56419	1.03979
315	31	Nesheim.etal.2010	Guatemala	NAM	abund	5	16.9656	-90.943	211294	1990	46.7	55.1	0.595	14099032	2010	plants	Terminalia amazonia	NA	49	0	1	0	0	0	0	NE	NA	NA	0	4.5	6.36396	2	0	0	2	0.56419	1.03979
316	31	Nesheim.etal.2010	Guatemala	NAM	abund	5	16.9656	-90.943	211294	1990	46.7	55.1	0.595	14099032	2010	plants	Vatairea lundellii	NA	49	0	1	0	0	0	0	NE	NA	NA	0	3	4.24264	2	0	0	2	0.56419	1.03979
317	31	Nesheim.etal.2010	Guatemala	NAM	abund	5	16.9656	-90.943	211294	1990	46.7	55.1	0.595	14099032	2010	plants	Diospyros digyna	NA	49	0	1	0	0	0	0	NE	NA	NA	0	8.5	3.53553	2	0	0	2	1.91824	1.45996
318	31	Nesheim.etal.2010	Guatemala	NAM	abund	5	16.9656	-90.943	211294	1990	46.7	55.1	0.595	14099032	2010	plants	Zygia peckii	NA	49	0	1	0	0	0	0	NE	NA	NA	0	8.5	12.0208	2	0	0	2	0.56419	1.03979
319	31	Nesheim.etal.2010	Guatemala	NAM	abund	5	16.9656	-90.943	211294	1990	46.7	55.1	0.595	14099032	2010	plants	Guarea glabra	NA	49	0	1	0	0	0	0	NE	NA	NA	0	2.5	3.53553	2	19.5	10.6066	2	-1.2132	1.18398
320	31	Nesheim.etal.2010	Guatemala	NAM	abund	5	16.9656	-90.943	211294	1990	46.7	55.1	0.595	14099032	2010	plants	Protium copal	NA	49	0	1	0	0	0	0	NE	NA	NA	0	5	7.07107	2	0	0	2	0.56419	1.03979
321	31	Nesheim.etal.2010	Guatemala	NAM	abund	5	16.9656	-90.943	211294	1990	46.7	55.1	0.595	14099032	2010	plants	Swartzia cubensis	NA	49	0	1	0	0	0	0	NE	NA	NA	0	4	5.65685	2	0	0	2	0.56419	1.03979
322	31	Nesheim.etal.2010	Guatemala	NAM	abund	5	16.9656	-90.943	211294	1990	46.7	55.1	0.595	14099032	2010	plants	Licaria peckii	NA	49	0	1	0	0	0	0	NE	NA	NA	0	4	5.65685	2	0	0	2	0.56419	1.03979
323	31	Nesheim.etal.2010	Guatemala	NAM	abund	5	16.9656	-90.943	211294	1990	46.7	55.1	0.595	14099032	2010	plants	Alseis yucatanensis	NA	49	0	1	0	0	0	0	NE	NA	NA	0	0	0	2	17	12.7279	2	-1.06569	1.14196
324	31	Nesheim.etal.2010	Guatemala	NAM	abund	5	16.9656	-90.943	211294	1990	46.7	55.1	0.595	14099032	2010	plants	Brosimum alicastrum	NA	49	0	1	0	0	0	0	NE	NA	NA	0	0	0	2	13.5	0.707107	2	-15.2331	30.006
325	31	Nesheim.etal.2010	Guatemala	NAM	abund	5	16.9656	-90.943	211294	1990	46.7	55.1	0.595	14099032	2010	plants	Aspidosperma cruentum	NA	49	0	1	0	0	0	0	NA	NA	NA	0	0	0	2	10	2.82843	2	-2.82095	1.99472
326	31	Nesheim.etal.2010	Guatemala	NAM	abund	5	16.9656	-90.943	211294	1990	46.7	55.1	0.595	14099032	2010	plants	Ampelocera hottlei	NA	49	0	1	0	0	0	0	NA	NA	NA	0	0	0	2	7	9.89949	2	-0.56419	1.03979
327	31	Nesheim.etal.2010	Guatemala	NAM	abund	5	16.9656	-90.943	211294	1990	46.7	55.1	0.595	14099032	2010	plants	Licania platypus	NA	49	0	1	0	0	0	0	NE	NA	NA	0	0	0	2	4	5.65685	2	-0.56419	1.03979
328	31	Nesheim.etal.2010	Guatemala	NAM	abund	5	16.9656	-90.943	211294	1990	46.7	55.1	0.595	14099032	2010	plants	Quararibea funebris	NA	49	0	1	0	0	0	0	NE	NA	NA	0	0	0	2	5.5	7.77817	2	-0.56419	1.03979
329	31	Nesheim.etal.2010	Guatemala	NAM	abund	5	16.9656	-90.943	211294	1990	46.7	55.1	0.595	14099032	2010	plants	Rinorea guatemalensis	NA	49	0	1	0	0	0	0	LC	NA	NA	0	0	0	2	5	7.07107	2	-0.56419	1.03979
330	31	Nesheim.etal.2010	Guatemala	NAM	abund	5	16.9656	-90.943	211294	1990	46.7	55.1	0.595	14099032	2010	plants	Terminalia amazonia	NA	49	0	1	0	0	0	0	NE	NA	NA	0	0	0	2	3	4.24264	2	-0.56419	1.03979
331	31	Nesheim.etal.2010	Guatemala	NAM	abund	5	16.9656	-90.943	211294	1990	46.7	55.1	0.595	14099032	2010	plants	Manilkara zapota	NA	49	0	1	0	0	0	0	NE	NA	NA	0	0	0	2	1	1.41421	2	-0.56419	1.03979
332	31	Nesheim.etal.2010	Guatemala	NAM	abund	5	16.9656	-90.943	211294	1990	46.7	55.1	0.595	14099032	2010	plants	Cymbopetalum mayanum	NA	49	0	1	0	0	0	0	EN	NA	NA	0	0	0	2	3	4.24264	2	-0.56419	1.03979
333	31	Nesheim.etal.2010	Guatemala	NAM	abund	5	16.9656	-90.943	211294	1990	46.7	55.1	0.595	14099032	2010	plants	Acacia cornigera	NA	49	0	1	0	0	0	0	NE	NA	NA	0	19	1.41421	2	11	1.41421	2	3.19154	2.27324
334	31	Nesheim.etal.2010	Guatemala	NAM	abund	5	16.9656	-90.943	211294	1990	46.7	55.1	0.595	14099032	2010	plants	Alibertia edulis	NA	49	0	1	0	0	0	0	NE	NA	NA	0	23.5	0.707107	2	23.5	0.707107	2	0	1
335	31	Nesheim.etal.2010	Guatemala	NAM	abund	5	16.9656	-90.943	211294	1990	46.7	55.1	0.595	14099032	2010	plants	Alseis yucatanensis	NA	49	0	1	0	0	0	0	NE	NA	NA	0	4.5	0.707107	2	16	1.41421	2	-5.8032	5.20965
336	31	Nesheim.etal.2010	Guatemala	NAM	abund	5	16.9656	-90.943	211294	1990	46.7	55.1	0.595	14099032	2010	plants	Ampelocera hottlei	NA	49	0	1	0	0	0	0	NA	NA	NA	0	6.5	7.77817	2	20	1.41421	2	-1.36249	1.23205
337	31	Nesheim.etal.2010	Guatemala	NAM	abund	5	16.9656	-90.943	211294	1990	46.7	55.1	0.595	14099032	2010	plants	Aspidosperma cruentum	NA	49	0	1	0	0	0	0	NA	NA	NA	0	5	5.65685	2	9	7.07107	2	-0.352446	1.01553
338	31	Nesheim.etal.2010	Guatemala	NAM	abund	5	16.9656	-90.943	211294	1990	46.7	55.1	0.595	14099032	2010	plants	Bactris mexicana	NA	49	0	1	0	0	0	0	NE	NA	NA	0	24	1.41421	2	16	1.41421	2	3.19154	2.27324
339	31	Nesheim.etal.2010	Guatemala	NAM	abund	5	16.9656	-90.943	211294	1990	46.7	55.1	0.595	14099032	2010	plants	Calophyllum brasiliense	NA	49	0	1	0	0	0	0	NE	NA	NA	0	23	1.41421	2	19	1.41421	2	1.59577	1.31831
340	31	Nesheim.etal.2010	Guatemala	NAM	abund	5	16.9656	-90.943	211294	1990	46.7	55.1	0.595	14099032	2010	plants	Castilla elastica	NA	49	0	1	0	0	0	0	NE	NA	NA	0	0.5	0.707107	2	14	14.1421	2	-0.760706	1.07233
341	31	Nesheim.etal.2010	Guatemala	NAM	abund	5	16.9656	-90.943	211294	1990	46.7	55.1	0.595	14099032	2010	plants	Chamaedorea elegans	NA	49	0	1	0	0	0	0	NE	NA	NA	0	3	0	2	16	1.41421	2	-7.33446	7.7243
342	31	Nesheim.etal.2010	Guatemala	NAM	abund	5	16.9656	-90.943	211294	1990	46.7	55.1	0.595	14099032	2010	plants	Chamaedorea ernesti-augusti	NA	49	0	1	0	0	0	0	NE	NA	NA	0	0	0	2	0.5	0.707107	2	-0.56419	1.03979
343	31	Nesheim.etal.2010	Guatemala	NAM	abund	5	16.9656	-90.943	211294	1990	46.7	55.1	0.595	14099032	2010	plants	Chamaedorea oblongata	NA	49	0	1	0	0	0	0	NE	NA	NA	0	15.5	0.707107	2	20	2.82843	2	-1.23152	1.18958
344	31	Nesheim.etal.2010	Guatemala	NAM	abund	5	16.9656	-90.943	211294	1990	46.7	55.1	0.595	14099032	2010	plants	Chryosophila stauracantha	NA	49	0	1	0	0	0	0	NE	NA	NA	0	24	0	2	22.5	2.12132	2	0.56419	1.03979
345	31	Nesheim.etal.2010	Guatemala	NAM	abund	5	16.9656	-90.943	211294	1990	46.7	55.1	0.595	14099032	2010	plants	Cnestidium rufescensa	NA	49	0	1	0	0	0	0	NE	NA	NA	0	19	0	2	22	1.41421	2	-1.69257	1.3581
346	31	Nesheim.etal.2010	Guatemala	NAM	abund	5	16.9656	-90.943	211294	1990	46.7	55.1	0.595	14099032	2010	plants	Costus pulverulentus	NA	49	0	1	0	0	0	0	NE	NA	NA	0	19.5	2.12132	2	18	1.41421	2	0.469434	1.02755
347	31	Nesheim.etal.2010	Guatemala	NAM	abund	5	16.9656	-90.943	211294	1990	46.7	55.1	0.595	14099032	2010	plants	Davilla kunthiia	NA	49	0	1	0	0	0	0	NA	NA	NA	0	16	5.65685	2	14	4.24264	2	0.225676	1.00637
348	31	Nesheim.etal.2010	Guatemala	NAM	abund	5	16.9656	-90.943	211294	1990	46.7	55.1	0.595	14099032	2010	plants	Dialium guianense	NA	49	0	1	0	0	0	0	NE	NA	NA	0	15	5.65685	2	19.5	3.53553	2	-0.538236	1.03621
349	31	Nesheim.etal.2010	Guatemala	NAM	abund	5	16.9656	-90.943	211294	1990	46.7	55.1	0.595	14099032	2010	plants	Geophila repens	NA	49	0	1	0	0	0	0	NE	NA	NA	0	15.5	10.6066	2	21	1.41421	2	-0.41011	1.02102
350	31	Nesheim.etal.2010	Guatemala	NAM	abund	5	16.9656	-90.943	211294	1990	46.7	55.1	0.595	14099032	2010	plants	Odontonema albiflorum	NA	49	0	1	0	0	0	0	NE	NA	NA	0	17	7.07107	2	6	8.48528	2	0.794608	1.07893
351	31	Nesheim.etal.2010	Guatemala	NAM	abund	5	16.9656	-90.943	211294	1990	46.7	55.1	0.595	14099032	2010	plants	Piper yucatanense	NA	49	0	1	0	0	0	0	NE	NA	NA	0	15.5	0.707107	2	21	1.41421	2	-2.77545	1.96289
352	31	Nesheim.etal.2010	Guatemala	NAM	abund	5	16.9656	-90.943	211294	1990	46.7	55.1	0.595	14099032	2010	plants	Plumeriopsis ahouai	NA	49	0	1	0	0	0	0	NE	NA	NA	0	17	5.65685	2	18	4.24264	2	-0.112838	1.00159
353	31	Nesheim.etal.2010	Guatemala	NAM	abund	5	16.9656	-90.943	211294	1990	46.7	55.1	0.595	14099032	2010	plants	Rinorea guatemalensis	NA	49	0	1	0	0	0	0	LC	NA	NA	0	24	1.41421	2	23	2.82843	2	0.252313	1.00796
354	31	Nesheim.etal.2010	Guatemala	NAM	abund	5	16.9656	-90.943	211294	1990	46.7	55.1	0.595	14099032	2010	plants	Stizophyllum ripariuma	NA	49	0	1	0	0	0	0	NE	NA	NA	0	4.5	2.12132	2	9.5	4.94975	2	-0.740817	1.0686
355	31	Nesheim.etal.2010	Guatemala	NAM	abund	5	16.9656	-90.943	211294	1990	46.7	55.1	0.595	14099032	2010	plants	Thiounia tomocarpaa	NA	49	0	1	0	0	0	0	NE	NA	NA	0	8.5	0.707107	2	20.5	0.707107	2	-9.57461	12.4592
356	31	Nesheim.etal.2010	Guatemala	NAM	abund	5	16.9656	-90.943	211294	1990	46.7	55.1	0.595	14099032	2010	plants	Trichillia pallida	NA	49	0	1	0	0	0	0	NE	NA	NA	0	10.5	3.53553	2	21.5	0.707107	2	-2.43423	1.74068
357	31	Nesheim.etal.2010	Guatemala	NAM	abund	5	16.9656	-90.943	211294	1990	46.7	55.1	0.595	14099032	2010	plants	NA	NA	49	0	0	0	0	0	0	NA	NA	NA	0	82	25.4558	2	87	18.3848	2	-0.127049	1.00202
358	31	Nesheim.etal.2010	Guatemala	NAM	abund	5	16.9656	-90.943	211294	1990	46.7	55.1	0.595	14099032	2010	plants	NA	NA	49	0	0	0	0	0	0	NA	NA	NA	0	58.5	0.707107	2	14.5	16.2635	2	2.1566	1.58137
359	31	Nesheim.etal.2010	Guatemala	NAM	abund	5	16.9656	-90.943	211294	1990	46.7	55.1	0.595	14099032	2010	plants	NA	NA	49	0	0	0	0	0	0	NA	NA	NA	0	58.5	0.707107	2	28	2.82843	2	8.347	9.70905
360	31	Nesheim.etal.2010	Guatemala	NAM	abund	5	16.9656	-90.943	211294	1990	46.7	55.1	0.595	14099032	2010	plants	NA	NA	49	0	0	0	0	0	0	NA	NA	NA	0	5.5	0.707107	2	14.5	9.19239	2	-0.778885	1.07583
361	31	Nesheim.etal.2010	Guatemala	NAM	abund	5	16.9656	-90.943	211294	1990	46.7	55.1	0.595	14099032	2010	plants	NA	NA	49	0	0	0	0	0	0	NA	NA	NA	0	13.5	2.12132	2	13.5	0.707107	2	0	1
362	31	Nesheim.etal.2010	Guatemala	NAM	abund	5	16.9656	-90.943	211294	1990	46.7	55.1	0.595	14099032	2010	plants	NA	NA	49	0	0	0	0	0	0	NA	NA	NA	0	23	2.82843	2	25	0	2	-0.56419	1.03979
363	31	Nesheim.etal.2010	Guatemala	NAM	abund	5	16.9656	-90.943	211294	1990	46.7	55.1	0.595	14099032	2010	plants	NA	NA	49	0	0	0	0	0	0	NA	NA	NA	0	9.5	0.707107	2	25	0	2	-17.4899	39.237
364	32	Fabricius&Burger.1997	South Africa	AF	abund	0	-33.0545	26.7976	213.475	1976	422	65	0.638	49004031	1997	plants	NA	NA	19	1	0	0	0	0	0	NA	NA	NA	0	340	24.2487	3	238	53.6936	3	1.95357	0.984701
365	33	Easa&Jahas.2002	India	AS	abund	2	9.46667	77.1667	350	1982	1843	36.8	0.525	1189172906	2002	mammal	Elephas maximus	1	61	1	1	0	0	0	0	EN	NA	50	0	682.87	187.156	25	602.15	670.929	14	0.185918	0.111872
366	33	Easa&Jahas.2002	India	AS	abund	2	9.46667	77.1667	350	1982	1843	36.8	0.525	1189172906	2002	mammal	Elephas maximus	1	61	1	1	0	0	0	0	EN	NA	50	0	682.87	187.156	25	427.49	304.63	3	1.24792	0.401143
367	33	Easa&Jahas.2002	India	AS	abund	2	9.46667	77.1667	350	1982	1843	36.8	0.525	1189172906	2002	mammal	Elephas maximus	1	61	1	1	0	0	0	0	EN	NA	50	0	682.87	187.156	25	337.72	378.546	10	1.32729	0.165167
368	33	Easa&Jahas.2002	India	AS	abund	2	9.46667	77.1667	350	1982	1843	36.8	0.525	1189172906	2002	mammal	Elephas maximus	1	61	1	1	0	0	0	0	EN	NA	50	0	682.87	187.156	25	253.62	153.648	2	2.23857	0.6328
369	34	Gebeyehu&Samways.2002	South Africa	AF	abund	2	-32.196	25.4511	246	1937	422	65	0.638	49004031	1999	arthropods	NA	NA	56	1	0	0	1	1	0	NA	5	10	0	47.8	15.7	6	25.7	8.9	6	1.59801	0.439735
370	34	Gebeyehu&Samways.2002	South Africa	AF	abund	2	-32.196	25.4511	246	1937	422	65	0.638	49004031	1999	plants	NA	NA	56	1	0	0	1	0	0	NA	5	10	0	45.8	9.55301	6	30.1	7.59342	6	1.67888	0.450777
371	34	Gebeyehu&Samways.2002	South Africa	AF	abund	2	-32.196	25.4511	246	1937	422	65	0.638	49004031	1999	plants	NA	NA	56	1	0	0	1	0	0	NA	5	10	0	12.3	5.63383	6	25.4	7.34847	6	-1.84619	0.475351
372	34	Gebeyehu&Samways.2002	South Africa	AF	abund	2	-32.196	25.4511	246	1937	422	65	0.638	49004031	1999	plants	NA	NA	56	1	0	0	1	0	0	NA	5	10	0	2.9	1.46969	6	3	1.95959	6	-0.0532747	0.333452
373	34	Gebeyehu&Samways.2002	South Africa	AF	sppR	2	-32.196	25.4511	246	1937	422	65	0.638	49004031	1999	arthropods	NA	NA	56	1	0	0	1	1	0	NA	5	10	0	6.9	2.9	6	7.9	2	6	-0.370434	0.339051
374	35	Helsen.etal.2011	Belgium	EU	sppR	0	50.6594	4.56233	0.135	NA	529	28	0.758	10431477	2008	plants	NA	NA	0	1	0	0	0	0	1	NA	15	45	1	27.45	5.78	10	13.28	5.52	10	2.40111	0.344133
375	35	Helsen.etal.2011	Belgium	EU	sppR	0	50.6594	4.56233	0.135	NA	529	28	0.758	10431477	2008	plants	NA	NA	0	1	0	0	0	0	1	NA	15	45	1	23.3	6.21	10	13.65	4.34	10	1.72501	0.274392
376	36	Holbech.etal.2009	Ghana	AF	abund	0	5.56088	-2.42543	NA	NA	38.6	39.4	0.616	24791073	1995	birds	NA	NA	0	1	0	0	0	0	1	NA	NA	150	1	0.03058	0.00438315	5	0.05178	0.0162584	5	-1.60724	0.529162
377	36	Holbech.etal.2009	Ghana	AF	abund	0	5.56088	-2.42543	NA	NA	38.6	39.4	0.616	24791073	1995	birds	NA	NA	0	1	0	0	0	0	1	NA	NA	150	1	0.07	0.07	5	0.18	0.16	5	-0.804087	0.432328
378	36	Holbech.etal.2009	Ghana	AF	abund	0	5.56088	-2.42543	NA	NA	38.6	39.4	0.616	24791073	1995	birds	NA	NA	0	1	0	0	0	0	1	NA	NA	150	1	0.26	0.1	5	0.28	0.24	5	-0.0982012	0.400482
379	36	Holbech.etal.2009	Ghana	AF	abund	0	5.56088	-2.42543	NA	NA	38.6	39.4	0.616	24791073	1995	birds	NA	NA	0	1	0	0	0	0	1	NA	NA	150	1	0.13	0.11	5	0.04	0.08	5	0.844728	0.435678
380	36	Holbech.etal.2009	Ghana	AF	abund	0	5.56088	-2.42543	NA	NA	38.6	39.4	0.616	24791073	1995	birds	NA	NA	0	1	0	0	0	0	1	NA	NA	150	1	0.22	0.19	5	0.4	0.44	5	-0.47946	0.411494
381	36	Holbech.etal.2009	Ghana	AF	abund	0	5.56088	-2.42543	NA	NA	38.6	39.4	0.616	24791073	1995	birds	NA	NA	0	1	0	0	0	0	1	NA	NA	150	1	1.31	0.33	5	2.57	1.45	5	-1.08168	0.458501
382	36	Holbech.etal.2009	Ghana	AF	abund	0	5.56088	-2.42543	NA	NA	38.6	39.4	0.616	24791073	1995	birds	NA	NA	0	1	0	0	0	0	1	NA	NA	150	1	0.81	0.37	5	1.06	0.26	5	-0.705754	0.424904
383	36	Holbech.etal.2009	Ghana	AF	abund	0	5.56088	-2.42543	NA	NA	38.6	39.4	0.616	24791073	1995	birds	NA	NA	0	1	0	0	0	0	1	NA	NA	150	1	4.12	0.41	5	3.32	1.71	5	0.580786	0.416866
384	36	Holbech.etal.2009	Ghana	AF	abund	0	5.56088	-2.42543	NA	NA	38.6	39.4	0.616	24791073	1995	birds	NA	NA	0	1	0	0	0	0	1	NA	NA	150	1	1.07	0.43	5	2.27	1.19	5	-1.21073	0.473293
385	36	Holbech.etal.2009	Ghana	AF	abund	0	5.56088	-2.42543	NA	NA	38.6	39.4	0.616	24791073	1995	birds	NA	NA	0	1	0	0	0	0	1	NA	NA	150	1	0.98	0.46	5	0.17	0.18	5	2.09339	0.619114
386	36	Holbech.etal.2009	Ghana	AF	abund	0	5.56088	-2.42543	NA	NA	38.6	39.4	0.616	24791073	1995	birds	NA	NA	0	1	0	0	0	0	1	NA	NA	150	1	1.12	0.49	5	2.32	1.51	5	-0.964992	0.44656
387	36	Holbech.etal.2009	Ghana	AF	abund	0	5.56088	-2.42543	NA	NA	38.6	39.4	0.616	24791073	1995	birds	NA	NA	0	1	0	0	0	0	1	NA	NA	150	1	2.07	0.65	5	3.35	1.75	5	-0.875324	0.43831
388	36	Holbech.etal.2009	Ghana	AF	abund	0	5.56088	-2.42543	NA	NA	38.6	39.4	0.616	24791073	1995	birds	NA	NA	0	1	0	0	0	0	1	NA	NA	150	1	1.8	1.08	5	0.51	0.31	5	1.46566	0.507408
389	36	Holbech.etal.2009	Ghana	AF	abund	0	5.56088	-2.42543	NA	NA	38.6	39.4	0.616	24791073	1995	birds	NA	NA	0	1	0	0	0	0	1	NA	NA	150	1	2.01	1.28	5	4.04	1.86	5	-1.14777	0.465869
390	36	Holbech.etal.2009	Ghana	AF	abund	0	5.56088	-2.42543	NA	NA	38.6	39.4	0.616	24791073	1995	birds	NA	NA	0	1	0	0	0	0	1	NA	NA	150	1	6.24	1.62	5	9.89	4.52	5	-0.970448	0.447088
391	36	Holbech.etal.2009	Ghana	AF	abund	0	5.56088	-2.42543	NA	NA	38.6	39.4	0.616	24791073	1995	birds	NA	NA	0	1	0	0	0	0	1	NA	NA	150	1	11.71	2.59	5	12.2	2.92	5	-0.160266	0.401284
392	36	Holbech.etal.2009	Ghana	AF	abund	0	5.56088	-2.42543	NA	NA	38.6	39.4	0.616	24791073	1995	birds	NA	NA	0	1	0	0	0	0	1	NA	NA	150	1	9.37	2.86	5	7.71	2.83	5	0.526702	0.413871
393	36	Holbech.etal.2009	Ghana	AF	abund	0	5.56088	-2.42543	NA	NA	38.6	39.4	0.616	24791073	1995	birds	NA	NA	0	1	0	0	0	0	1	NA	NA	150	1	8.33	3.01	5	6.87	3.23	5	0.422157	0.408911
394	36	Holbech.etal.2009	Ghana	AF	abund	0	5.56088	-2.42543	NA	NA	38.6	39.4	0.616	24791073	1995	birds	NA	NA	0	1	0	0	0	0	1	NA	NA	150	1	12.5	3.31	5	9.76	4.75	5	0.604182	0.418252
395	36	Holbech.etal.2009	Ghana	AF	abund	0	5.56088	-2.42543	NA	NA	38.6	39.4	0.616	24791073	1995	birds	NA	NA	0	1	0	0	0	0	1	NA	NA	150	1	27.4	4.26	5	46.2	14.5	5	-1.58808	0.5261
396	36	Holbech.etal.2009	Ghana	AF	abund	0	5.56088	-2.42543	NA	NA	38.6	39.4	0.616	24791073	1995	birds	NA	NA	0	1	0	0	0	0	1	NA	NA	150	1	7.95	4.27	5	24.8	14.9	5	-1.38782	0.496303
397	36	Holbech.etal.2009	Ghana	AF	abund	0	5.56088	-2.42543	NA	NA	38.6	39.4	0.616	24791073	1995	birds	NA	NA	0	1	0	0	0	0	1	NA	NA	150	1	18.1	5.12	5	42	16.2	5	-1.79585	0.561253
398	36	Holbech.etal.2009	Ghana	AF	abund	0	5.56088	-2.42543	NA	NA	38.6	39.4	0.616	24791073	1995	birds	NA	NA	0	1	0	0	0	0	1	NA	NA	150	1	52.984	10.7473	5	39.326	6.70813	5	1.37628	0.494707
399	36	Holbech.etal.2009	Ghana	AF	abund	0	5.56088	-2.42543	NA	NA	38.6	39.4	0.616	24791073	1995	birds	NA	NA	0	1	0	0	0	0	1	NA	NA	150	1	52.688	11.2443	5	42.356	11.0258	5	0.837559	0.435075
400	36	Holbech.etal.2009	Ghana	AF	abund	0	5.56088	-2.42543	NA	NA	38.6	39.4	0.616	24791073	1995	birds	NA	NA	0	1	0	0	0	0	1	NA	NA	150	1	59.974	14.0238	5	42.726	6.1457	5	1.43809	0.503405
401	37	Horner-Devine.2003	Costa Rica	NAM	abund	0	8.72783	-82.9403	2.5	NA	40	65	0.749	4576562	1999	arthropods	NA	NA	42	1	0	0	0	1	1	NA	10	20	0	101.053	43.3013	3	171.683	164.317	6	-0.44559	0.511031
402	37	Horner-Devine.2003	Costa Rica	NAM	abund	0	8.72783	-82.9403	2.5	NA	40	65	0.749	4576562	1999	arthropods	NA	NA	42	1	0	0	0	1	1	NA	10	20	0	101.053	43.3013	3	291.465	464.758	6	-0.429823	0.510264
403	37	Horner-Devine.2003	Costa Rica	NAM	sppR	0	8.72783	-82.9403	2.5	NA	40	65	0.749	4576562	1999	arthropods	NA	NA	42	1	0	0	0	1	1	NA	10	20	0	40.2871	12.1244	3	43.5047	164.317	6	-0.0205567	0.500023
404	37	Horner-Devine.2003	Costa Rica	NAM	sppR	0	8.72783	-82.9403	2.5	NA	40	65	0.749	4576562	1999	arthropods	NA	NA	42	1	0	0	0	1	1	NA	10	20	0	40.2871	12.1244	3	58.3321	11.1803	6	-1.39882	0.608706
405	38	Jacobs.etal.2010	Mozambique	AF	sppR	4	-26.3786	32.8581	900	1969	12.1	45.6	0.578	22948858	2007	arthropods	NA	NA	47	1	0	0	0	1	1	NA	10	20	0	14.2857	3.88889	3	14.0873	2.2619	3	0.0497649	0.666873
406	38	Jacobs.etal.2010	Mozambique	AF	sppR	4	-26.3786	32.8581	900	1969	12.1	45.6	0.578	22948858	2007	arthropods	NA	NA	47	1	0	0	0	1	1	NA	10	20	0	19.7222	2.89683	3	25.5556	3.92857	3	-1.34851	0.818206
407	39	Johnson.etal.2005	Indonesia	AS	abund	1	-1.24	110.239	900	1990	834.3	36.8	0.596	245613043	2005	mammal	Pongo pygmaeus	1	20	1	1	0	1	0	0	EN	20	50	0	3.004	0.2739	5	2.175	1.479	4	0.743665	0.480724
408	40	Kessler.etal.2009	Indonesia	AS	sppR	2	-1.51667	120.183	2290	1982	834.3	36.8	0.596	245613043	2007	plants	NA	NA	44	1	0	0	0	0	1	NA	5	5	0	55.3	18.816	4	23.3	29.4	4	1.12617	0.579266
409	40	Kessler.etal.2009	Indonesia	AS	sppR	2	-1.51667	120.183	2290	1982	834.3	36.8	0.596	245613043	2007	plants	NA	NA	44	1	0	0	0	0	1	NA	5	5	0	55.3	18.816	4	9.6	22.344	4	1.92183	0.730839
410	40	Kessler.etal.2009	Indonesia	AS	sppR	2	-1.51667	120.183	2290	1982	834.3	36.8	0.596	245613043	2007	plants	NA	NA	44	1	0	0	0	0	1	NA	5	5	0	55.3	18.816	4	15.9	54.6566	3	0.882997	0.639025
411	40	Kessler.etal.2009	Indonesia	AS	sppR	2	-1.51667	120.183	2290	1982	834.3	36.8	0.596	245613043	2007	plants	NA	NA	44	1	0	0	0	0	1	NA	5	5	0	6.5	17.64	4	5	15.68	4	0.0780727	0.500381
412	40	Kessler.etal.2009	Indonesia	AS	sppR	2	-1.51667	120.183	2290	1982	834.3	36.8	0.596	245613043	2007	plants	NA	NA	44	1	0	0	0	0	1	NA	5	5	0	15.9	36.064	4	37.5	25.088	4	-0.603978	0.522799
413	40	Kessler.etal.2009	Indonesia	AS	sppR	2	-1.51667	120.183	2290	1982	834.3	36.8	0.596	245613043	2007	plants	NA	NA	44	1	0	0	0	0	1	NA	5	5	0	6.5	17.64	4	3	7.84	4	0.222728	0.5031
414	40	Kessler.etal.2009	Indonesia	AS	sppR	2	-1.51667	120.183	2290	1982	834.3	36.8	0.596	245613043	2007	plants	NA	NA	44	1	0	0	0	0	1	NA	5	5	0	15.9	36.064	4	36.5	13.72	4	-0.655828	0.526882
415	40	Kessler.etal.2009	Indonesia	AS	sppR	2	-1.51667	120.183	2290	1982	834.3	36.8	0.596	245613043	2007	plants	NA	NA	44	1	0	0	0	0	1	NA	5	5	0	6.5	17.64	4	6	20.3689	3	0.0223851	0.583369
416	40	Kessler.etal.2009	Indonesia	AS	sppR	2	-1.51667	120.183	2290	1982	834.3	36.8	0.596	245613043	2007	plants	NA	NA	44	1	0	0	0	0	1	NA	5	5	0	15.9	36.064	4	32.6	29.1954	3	-0.419294	0.595891
417	40	Kessler.etal.2009	Indonesia	AS	sppR	2	-1.51667	120.183	2290	1982	834.3	36.8	0.596	245613043	2007	plants	NA	NA	44	1	0	0	0	0	1	NA	5	5	0	9.48	21.6384	4	8.51	21.5208	4	0.0390445	0.500095
418	40	Kessler.etal.2009	Indonesia	AS	sppR	2	-1.51667	120.183	2290	1982	834.3	36.8	0.596	245613043	2007	plants	NA	NA	44	1	0	0	0	0	1	NA	5	5	0	9.48	21.6384	4	5.97	23.5984	4	0.13467	0.501134
419	40	Kessler.etal.2009	Indonesia	AS	sppR	2	-1.51667	120.183	2290	1982	834.3	36.8	0.596	245613043	2007	plants	NA	NA	44	1	0	0	0	0	1	NA	5	5	0	9.48	21.6384	4	12.99	20.2671	3	-0.139855	0.58473
420	40	Kessler.etal.2009	Indonesia	AS	sppR	2	-1.51667	120.183	2290	1982	834.3	36.8	0.596	245613043	2007	birds	NA	NA	44	1	0	0	0	0	1	NA	5	5	0	41.5	13.72	4	22.5	25.088	4	0.816242	0.541641
421	40	Kessler.etal.2009	Indonesia	AS	sppR	2	-1.51667	120.183	2290	1982	834.3	36.8	0.596	245613043	2007	birds	NA	NA	44	1	0	0	0	0	1	NA	5	5	0	41.5	13.72	4	33.5	60.76	4	0.157769	0.501556
422	40	Kessler.etal.2009	Indonesia	AS	sppR	2	-1.51667	120.183	2290	1982	834.3	36.8	0.596	245613043	2007	birds	NA	NA	44	1	0	0	0	0	1	NA	5	5	0	41.5	13.72	4	37	17.3136	3	0.247938	0.587724
423	40	Kessler.etal.2009	Indonesia	AS	sppR	2	-1.51667	120.183	2290	1982	834.3	36.8	0.596	245613043	2007	arthropods	NA	NA	44	1	0	0	0	0	1	NA	5	5	0	8.5	9.8	4	11.5	9.8	4	-0.265906	0.504419
424	40	Kessler.etal.2009	Indonesia	AS	sppR	2	-1.51667	120.183	2290	1982	834.3	36.8	0.596	245613043	2007	arthropods	NA	NA	44	1	0	0	0	0	1	NA	5	5	0	8.5	9.8	4	8	23.52	4	0.0241056	0.500036
425	40	Kessler.etal.2009	Indonesia	AS	sppR	2	-1.51667	120.183	2290	1982	834.3	36.8	0.596	245613043	2007	arthropods	NA	NA	44	1	0	0	0	0	1	NA	5	5	0	8.5	9.8	4	8	6.78964	3	0.0482001	0.583499
426	40	Kessler.etal.2009	Indonesia	AS	sppR	2	-1.51667	120.183	2290	1982	834.3	36.8	0.596	245613043	2007	arthropods	NA	NA	44	1	0	0	0	0	1	NA	5	5	0	8.46	13.8768	4	9.5	21.56	4	-0.0498273	0.500155
427	40	Kessler.etal.2009	Indonesia	AS	sppR	2	-1.51667	120.183	2290	1982	834.3	36.8	0.596	245613043	2007	arthropods	NA	NA	44	1	0	0	0	0	1	NA	5	5	0	8.45	52.528	4	14.42	84.7896	4	-0.0735266	0.500338
428	40	Kessler.etal.2009	Indonesia	AS	sppR	2	-1.51667	120.183	2290	1982	834.3	36.8	0.596	245613043	2007	arthropods	NA	NA	44	1	0	0	0	0	1	NA	5	5	0	8.46	13.8768	4	12.48	9.6824	4	-0.291845	0.505323
429	40	Kessler.etal.2009	Indonesia	AS	sppR	2	-1.51667	120.183	2290	1982	834.3	36.8	0.596	245613043	2007	arthropods	NA	NA	44	1	0	0	0	0	1	NA	5	5	0	8.45	52.528	4	26.06	12.2304	4	-0.4011	0.510055
430	40	Kessler.etal.2009	Indonesia	AS	sppR	2	-1.51667	120.183	2290	1982	834.3	36.8	0.596	245613043	2007	arthropods	NA	NA	44	1	0	0	0	0	1	NA	5	5	0	8.46	13.8768	4	12	3.36087	3	-0.271628	0.588603
431	40	Kessler.etal.2009	Indonesia	AS	sppR	2	-1.51667	120.183	2290	1982	834.3	36.8	0.596	245613043	2007	arthropods	NA	NA	44	1	0	0	0	0	1	NA	5	5	0	8.45	52.528	4	22.99	50.8204	3	-0.235759	0.587303
432	40	Kessler.etal.2009	Indonesia	AS	sppR	2	-1.51667	120.183	2290	1982	834.3	36.8	0.596	245613043	2007	arthropods	NA	NA	44	1	0	0	0	0	1	NA	5	5	0	12	7.84	4	9.5	1.96	4	0.380021	0.509026
433	40	Kessler.etal.2009	Indonesia	AS	sppR	2	-1.51667	120.183	2290	1982	834.3	36.8	0.596	245613043	2007	arthropods	NA	NA	44	1	0	0	0	0	1	NA	5	5	0	12	7.84	4	9.5	1.96	4	0.380021	0.509026
434	40	Kessler.etal.2009	Indonesia	AS	sppR	2	-1.51667	120.183	2290	1982	834.3	36.8	0.596	245613043	2007	arthropods	NA	NA	44	1	0	0	0	0	1	NA	5	5	0	12	7.84	4	11.5	5.09223	3	0.0611544	0.5836
435	40	Kessler.etal.2009	Indonesia	AS	sppR	2	-1.51667	120.183	2290	1982	834.3	36.8	0.596	245613043	2007	arthropods	NA	NA	44	1	0	0	0	0	1	NA	5	5	0	2	3.9592	4	3.49	5.9192	4	-0.257027	0.504129
436	40	Kessler.etal.2009	Indonesia	AS	sppR	2	-1.51667	120.183	2290	1982	834.3	36.8	0.596	245613043	2007	arthropods	NA	NA	44	1	0	0	0	0	1	NA	5	5	0	1.44	2.0776	4	8.51	13.6808	4	-0.627632	0.52462
437	40	Kessler.etal.2009	Indonesia	AS	sppR	2	-1.51667	120.183	2290	1982	834.3	36.8	0.596	245613043	2007	arthropods	NA	NA	44	1	0	0	0	0	1	NA	5	5	0	3.97	3.9592	4	9.99	7.8792	4	-0.838638	0.543957
438	40	Kessler.etal.2009	Indonesia	AS	sppR	2	-1.51667	120.183	2290	1982	834.3	36.8	0.596	245613043	2007	arthropods	NA	NA	44	1	0	0	0	0	1	NA	5	5	0	2	3.9592	4	2	7.84	4	0	0.5
439	40	Kessler.etal.2009	Indonesia	AS	sppR	2	-1.51667	120.183	2290	1982	834.3	36.8	0.596	245613043	2007	arthropods	NA	NA	44	1	0	0	0	0	1	NA	5	5	0	1.44	2.0776	4	7.5	13.6808	4	-0.53797	0.518088
440	40	Kessler.etal.2009	Indonesia	AS	sppR	2	-1.51667	120.183	2290	1982	834.3	36.8	0.596	245613043	2007	arthropods	NA	NA	44	1	0	0	0	0	1	NA	5	5	0	3.97	3.9592	4	7.96	15.7976	4	-0.300955	0.505661
441	40	Kessler.etal.2009	Indonesia	AS	sppR	2	-1.51667	120.183	2290	1982	834.3	36.8	0.596	245613043	2007	arthropods	NA	NA	44	1	0	0	0	0	1	NA	5	5	0	2	3.9592	4	4.5	1.66346	3	-0.648281	0.613353
442	40	Kessler.etal.2009	Indonesia	AS	sppR	2	-1.51667	120.183	2290	1982	834.3	36.8	0.596	245613043	2007	arthropods	NA	NA	44	1	0	0	0	0	1	NA	5	5	0	1.44	2.0776	4	7.01	10.1505	3	-0.70757	0.619094
443	40	Kessler.etal.2009	Indonesia	AS	sppR	2	-1.51667	120.183	2290	1982	834.3	36.8	0.596	245613043	2007	arthropods	NA	NA	44	1	0	0	0	0	1	NA	5	5	0	3.97	3.9592	4	8.98	3.42877	3	-1.12144	0.673164
444	41	Knop.etal.2004	Indonesia	AS	abund	1	0.833333	124.417	86.38	1978	834.3	36.8	0.596	245613043	2001	mammal	Pongo pygmaeus	1	84	1	1	1	0	0	1	EN	NA	NA	0	0.21	0.31305	5	0.3	0.34	4	-0.24606	0.453364
445	42	Lessard&Buddle.2005	Canada	NAM	abund	0	45.3966	-73.9757	0.63	NA	1759	32.1	0.796	34030589	2003	arthropods	NA	NA	53	1	0	0	0	1	1	NA	5	5	0	51.0309	7.34847	6	234.278	428.661	6	-0.557773	0.346296
446	42	Lessard&Buddle.2005	Canada	NAM	sppR	0	45.3966	-73.9757	0.63	NA	1759	32.1	0.796	34030589	2003	arthropods	NA	NA	53	1	0	0	0	1	1	NA	5	5	0	20.3801	9.79796	6	28.5914	18.5203	6	-0.511422	0.344231
447	43	Matsumoto.etal.2009	Malaysia	AS	abund	2	4.20286	114.011	83.07	1975	247.6	46.2	0.641	28728607	2005	arthropods	NA	NA	41	1	0	0	1	1	1	NA	5	10	0	2.5	0.989949	2	0	0	3	3.1651	1.83512
448	43	Matsumoto.etal.2009	Malaysia	AS	abund	2	4.20286	114.011	83.07	1975	247.6	46.2	0.641	28728607	2005	arthropods	NA	NA	41	1	0	0	1	1	1	NA	5	10	0	1.5	1.11723	2	0	0	3	1.68271	1.11648
449	43	Matsumoto.etal.2009	Malaysia	AS	abund	2	4.20286	114.011	83.07	1975	247.6	46.2	0.641	28728607	2005	arthropods	NA	NA	41	1	0	0	1	1	1	NA	5	10	0	2.5	0.989949	2	0.2	1.63233	5	1.26748	0.81475
450	43	Matsumoto.etal.2009	Malaysia	AS	abund	2	4.20286	114.011	83.07	1975	247.6	46.2	0.641	28728607	2005	arthropods	NA	NA	41	1	0	0	1	1	1	NA	5	10	0	2.5	0.989949	2	0	0	3	3.1651	1.83512
451	43	Matsumoto.etal.2009	Malaysia	AS	abund	2	4.20286	114.011	83.07	1975	247.6	46.2	0.641	28728607	2005	arthropods	NA	NA	41	1	0	0	1	1	1	NA	5	10	0	1.5	1.11723	2	0.4	1.83358	5	0.539438	0.720785
452	43	Matsumoto.etal.2009	Malaysia	AS	abund	2	4.20286	114.011	83.07	1975	247.6	46.2	0.641	28728607	2005	arthropods	NA	NA	41	1	0	0	1	1	1	NA	5	10	0	1.5	1.11723	2	0.67	1.64545	3	0.402992	0.849574
453	44	Krishnamurthy.2003	India	AS	sppR	2	13.1295	75.2686	563.28	1987	1843	36.8	0.525	1189172906	2000	herptiles	NA	NA	38	0	0	0	0	0	0	NA	NA	NA	0	2.13	0.371322	5	0.394	0.830301	5	2.4366	0.69685
454	44	Krishnamurthy.2003	India	AS	sppR	2	13.1295	75.2686	563.28	1987	1843	36.8	0.525	1189172906	2000	herptiles	NA	NA	38	0	0	0	0	0	0	NA	NA	NA	0	2.8	2.16795	5	2	4.74342	5	0.195824	0.401917
455	44	Krishnamurthy.2003	India	AS	sppR	2	13.1295	75.2686	563.28	1987	1843	36.8	0.525	1189172906	2000	herptiles	NA	NA	38	0	0	0	0	0	0	NA	NA	NA	0	3.14	1.82608	5	0.412	1.0028	5	1.67168	0.539725
456	44	Krishnamurthy.2003	India	AS	sppR	2	13.1295	75.2686	563.28	1987	1843	36.8	0.525	1189172906	2000	herptiles	NA	NA	38	0	0	0	0	0	0	NA	NA	NA	0	3.4	1.51658	5	0.8	1.87083	5	1.37822	0.494975
457	44	Krishnamurthy.2003	India	AS	sppR	2	13.1295	75.2686	563.28	1987	1843	36.8	0.525	1189172906	2000	herptiles	NA	NA	38	0	0	0	0	0	0	NA	NA	NA	0	13.314	10.4539	5	1.012	1.16032	5	1.49313	0.511472
458	44	Krishnamurthy.2003	India	AS	sppR	2	13.1295	75.2686	563.28	1987	1843	36.8	0.525	1189172906	2000	herptiles	NA	NA	38	0	0	0	0	0	0	NA	NA	NA	0	6.6	1.14018	5	2	1.58114	5	3.01249	0.853756
459	44	Krishnamurthy.2003	India	AS	sppR	2	13.1295	75.2686	563.28	1987	1843	36.8	0.525	1189172906	2000	herptiles	NA	NA	38	0	0	0	0	0	0	NA	NA	NA	0	3.232	3.55714	5	0.694	1.11317	5	0.869288	0.437783
460	44	Krishnamurthy.2003	India	AS	sppR	2	13.1295	75.2686	563.28	1987	1843	36.8	0.525	1189172906	2000	herptiles	NA	NA	38	0	0	0	0	0	0	NA	NA	NA	0	3.2	2.68328	5	2.4	3.74166	5	0.22181	0.40246
461	45	McCarthy.etal.2010	Kyrgyzstan	AS	abund	1	41.7969	78.2128	720	1995	5.4	33.4	0.607	5587443	2005	mammal	Canis lupus	1	71	1	1	0	0	0	1	LC	80	80	0	0	0	2	0.045	0.0636396	2	-0.56419	1.03979
462	45	McCarthy.etal.2010	Kyrgyzstan	AS	abund	1	41.7969	78.2128	720	1995	5.4	33.4	0.607	5587443	2005	mammal	Vulpes vulpes	1	71	1	1	0	0	0	1	LC	80	80	0	0.18	0.0424264	2	0.645	0.912168	2	-0.406302	1.02064
463	45	McCarthy.etal.2010	Kyrgyzstan	AS	abund	1	41.7969	78.2128	720	1995	5.4	33.4	0.607	5587443	2005	mammal	Ursus arctos	1	71	1	1	0	0	0	1	LC	80	80	0	0.105	0.148492	2	0	0	2	0.56419	1.03979
464	45	McCarthy.etal.2010	Kyrgyzstan	AS	abund	1	41.7969	78.2128	720	1995	5.4	33.4	0.607	5587443	2005	mammal	Panthera uncia	1	71	1	1	0	0	0	1	EN	80	80	0	0.075	0.106066	2	0.345	0.487904	2	-0.431462	1.02327
465	45	McCarthy.etal.2010	Kyrgyzstan	AS	abund	1	41.7969	78.2128	720	1995	5.4	33.4	0.607	5587443	2005	mammal	Martes foina	1	71	1	1	0	0	0	1	LC	80	80	0	0	0	2	0.085	0.120208	2	-0.56419	1.03979
466	45	McCarthy.etal.2010	Kyrgyzstan	AS	abund	1	41.7969	78.2128	720	1995	5.4	33.4	0.607	5587443	2005	mammal	Ovis ammon	1	71	1	1	0	0	0	1	NT	80	80	0	5.01	3.04056	2	0.045	0.0636396	2	1.3026	1.2121
467	45	McCarthy.etal.2010	Kyrgyzstan	AS	abund	1	41.7969	78.2128	720	1995	5.4	33.4	0.607	5587443	2005	mammal	Capra ibex	1	71	1	1	0	0	0	1	LC	80	80	0	2.825	1.32229	2	1.075	1.52028	2	0.692997	1.06003
468	45	McCarthy.etal.2010	Kyrgyzstan	AS	abund	1	41.7969	78.2128	720	1995	5.4	33.4	0.607	5587443	2005	mammal	Lepus tolai	1	71	1	1	0	0	0	1	LC	80	80	0	0.15	0.212132	2	4.68	6.13769	2	-0.588538	1.0433
469	45	McCarthy.etal.2010	Kyrgyzstan	AS	abund	1	41.7969	78.2128	720	1995	5.4	33.4	0.607	5587443	2005	mammal	Marmota baibacina	1	71	1	1	0	0	0	1	LC	80	80	0	1.53	0.381838	2	0.045	0.0636396	2	3.06082	2.17108
470	46	Monticelli.etal.2012	Sierra Leone	AF	abund	0	7.5127	-10.9948	330	1960	2.1	62.9	0.528	5363669	2010	birds	Picathartes gymnocephalus	NA	18	1	1	0	0	0	1	VU	NA	60	0	4.05556	3.19985	12	3.97619	4.9085	14	0.0182452	0.154768
471	47	Moseby.etal.2009	Australia	AU	abund	0	-30.5061	136.813	86	NA	1506.9	30.5	0.806	21766711	2000	herptiles	NA	NA	2	1	0	0	0	0	1	NA	10	10	0	0.869231	1.04752	12	1.45385	1.45007	6	-0.46858	0.256099
472	47	Moseby.etal.2009	Australia	AU	abund	0	-30.5061	136.813	86	NA	1506.9	30.5	0.806	21766711	2000	herptiles	NA	NA	2	1	0	0	0	0	1	NA	10	10	0	0.784615	0.791461	12	0.630769	0.721555	6	0.190187	0.251005
473	47	Moseby.etal.2009	Australia	AU	abund	0	-30.5061	136.813	86	NA	1506.9	30.5	0.806	21766711	2000	herptiles	NA	NA	2	1	0	0	0	0	1	NA	10	10	0	0.769231	1.11981	12	0.638462	0.689853	11	0.134088	0.174633
474	47	Moseby.etal.2009	Australia	AU	abund	0	-30.5061	136.813	86	NA	1506.9	30.5	0.806	21766711	2000	herptiles	NA	NA	2	1	0	0	0	0	1	NA	10	10	0	2.10769	1.64594	12	2.71538	1.68861	11	-0.351467	0.176928
475	47	Moseby.etal.2009	Australia	AU	abund	0	-30.5061	136.813	86	NA	1506.9	30.5	0.806	21766711	2000	herptiles	NA	NA	2	1	0	0	0	0	1	NA	10	10	0	0.969231	1.2678	12	2.3	2.19165	11	-0.725042	0.18567
476	47	Moseby.etal.2009	Australia	AU	abund	0	-30.5061	136.813	86	NA	1506.9	30.5	0.806	21766711	2000	herptiles	NA	NA	2	1	0	0	0	0	1	NA	10	10	0	1.98462	1.53343	12	3.02308	3.11479	11	-0.413742	0.177964
477	47	Moseby.etal.2009	Australia	AU	abund	0	-30.5061	136.813	86	NA	1506.9	30.5	0.806	21766711	2000	herptiles	NA	NA	2	1	0	0	0	0	1	NA	10	10	0	2.11538	1.63954	12	2.93846	2.62029	11	-0.366785	0.177167
478	47	Moseby.etal.2009	Australia	AU	abund	0	-30.5061	136.813	86	NA	1506.9	30.5	0.806	21766711	2000	herptiles	NA	NA	2	1	0	0	0	0	1	NA	10	10	0	2.27692	2.05027	12	2.88462	2.76913	11	-0.242081	0.175516
479	47	Moseby.etal.2009	Australia	AU	abund	0	-30.5061	136.813	86	NA	1506.9	30.5	0.806	21766711	2000	mammal	NA	NA	2	1	0	0	0	0	1	NA	10	10	0	1.3875	2.83218	12	0.7625	1.29166	6	0.242247	0.25163
480	47	Moseby.etal.2009	Australia	AU	abund	0	-30.5061	136.813	86	NA	1506.9	30.5	0.806	21766711	2000	mammal	NA	NA	2	1	0	0	0	0	1	NA	10	10	0	1.8125	2.80837	12	0.8875	1.08026	6	0.366158	0.253724
481	47	Moseby.etal.2009	Australia	AU	abund	0	-30.5061	136.813	86	NA	1506.9	30.5	0.806	21766711	2000	mammal	NA	NA	2	1	0	0	0	0	1	NA	10	10	0	0.35	0.311677	12	0.3875	0.461171	11	-0.0926531	0.174429
482	47	Moseby.etal.2009	Australia	AU	abund	0	-30.5061	136.813	86	NA	1506.9	30.5	0.806	21766711	2000	mammal	NA	NA	2	1	0	0	0	0	1	NA	10	10	0	1.1625	1.68856	12	0.8125	0.762398	11	0.253527	0.17564
483	47	Moseby.etal.2009	Australia	AU	abund	0	-30.5061	136.813	86	NA	1506.9	30.5	0.806	21766711	2000	mammal	NA	NA	2	1	0	0	0	0	1	NA	10	10	0	5.775	7.41634	12	2.7375	3.69553	11	0.492631	0.179518
484	47	Moseby.etal.2009	Australia	AU	abund	0	-30.5061	136.813	86	NA	1506.9	30.5	0.806	21766711	2000	mammal	NA	NA	2	1	0	0	0	0	1	NA	10	10	0	2.9	5.33104	12	0.5375	0.645728	11	0.586239	0.181714
485	47	Moseby.etal.2009	Australia	AU	abund	0	-30.5061	136.813	86	NA	1506.9	30.5	0.806	21766711	2000	mammal	NA	NA	2	1	0	0	0	0	1	NA	10	10	0	4.8875	7.42745	12	1.825	2.44818	11	0.523813	0.180207
486	47	Moseby.etal.2009	Australia	AU	abund	0	-30.5061	136.813	86	NA	1506.9	30.5	0.806	21766711	2000	mammal	NA	NA	2	1	0	0	0	0	1	NA	10	10	0	13.55	20.0556	12	1.8	2.30713	11	0.775527	0.187317
487	48	Nacoulma.etal.2011	Burkina Faso	AF	abund	2	11.8975	2.13634	2350	1954	10.1	39.5	0.566	16751455	2011	plants	NA	NA	82	1	0	0	0	0	0	NA	25	50	0	22.13	25.4826	178	12.12	22.1315	212	0.421208	0.0105624
488	48	Nacoulma.etal.2011	Burkina Faso	AF	abund	2	11.8975	2.13634	2350	1954	10.1	39.5	0.566	16751455	2011	plants	NA	NA	82	1	0	0	0	0	0	NA	25	50	0	17.59	15.0761	178	9.84	11.357	212	0.586681	0.0107762
489	48	Nacoulma.etal.2011	Burkina Faso	AF	abund	2	11.8975	2.13634	2350	1954	10.1	39.5	0.566	16751455	2011	plants	NA	NA	82	1	0	0	0	0	0	NA	25	50	0	61.36	29.6185	178	72.03	16.453	212	-0.455166	0.0106006
490	48	Nacoulma.etal.2011	Burkina Faso	AF	abund	2	11.8975	2.13634	2350	1954	10.1	39.5	0.566	16751455	2011	plants	NA	NA	82	1	0	0	0	0	0	NA	25	50	0	6.41	4.40275	178	3.24	3.78566	212	0.775693	0.0111064
491	48	Nacoulma.etal.2011	Burkina Faso	AF	abund	2	11.8975	2.13634	2350	1954	10.1	39.5	0.566	16751455	2011	plants	NA	NA	82	1	0	0	0	0	0	NA	25	50	0	3.27	1.601	178	2.03	1.60162	212	0.772854	0.0111007
492	48	Nacoulma.etal.2011	Burkina Faso	AF	abund	2	11.8975	2.13634	2350	1954	10.1	39.5	0.566	16751455	2011	plants	NA	NA	82	1	0	0	0	0	0	NA	25	50	0	1.55	1.06733	178	0.95	0.436807	212	0.758422	0.0110724
493	48	Nacoulma.etal.2011	Burkina Faso	AF	sppR	2	11.8975	2.13634	2350	1954	10.1	39.5	0.566	16751455	2011	plants	NA	NA	82	1	0	0	0	0	0	NA	25	50	0	26.71	9.606	178	20.83	7.13451	212	0.702563	0.0109678
494	48	Nacoulma.etal.2011	Burkina Faso	AF	sppR	2	11.8975	2.13634	2350	1954	10.1	39.5	0.566	16751455	2011	plants	NA	NA	82	1	0	0	0	0	0	NA	25	50	0	10.09	6.00375	178	9.21	6.26089	212	0.142931	0.0103611
495	49	Nijman.etal.2004	Indonesia	AS	abund	4	3.2	115.5	2500	1996	834.3	36.8	0.596	245613043	1996	mammal	Presbytis hosei	1	33	1	1	0	0	0	1	VU	NA	NA	0	2.3	0.1	4	0.8	0.1	3	12.6112	11.9436
496	49	Nijman.etal.2004	Indonesia	AS	abund	4	3.2	115.5	2500	1996	834.3	36.8	0.596	245613043	1996	mammal	Presbytis hosei	1	33	1	1	0	0	0	1	VU	NA	NA	0	18.9	22.7	4	5.5	5.2	3	0.6298	0.611665
497	50	Odea&Whittaker.2007	Ecuador	SA	abund	0	0.116667	-78.6	60	NA	65.3	46.9	0.648	15007343	2003	birds	NA	NA	48	1	0	1	0	0	1	NA	NA	35	0	19.4	3.2	50	1	0.5	25	6.90473	0.377836
498	50	Odea&Whittaker.2007	Ecuador	SA	abund	0	0.116667	-78.6	60	NA	65.3	46.9	0.648	15007343	2003	birds	NA	NA	48	1	0	1	0	0	1	NA	NA	35	0	17.2	1.7	50	13.4	3.6	25	1.51029	0.0752065
499	50	Odea&Whittaker.2007	Ecuador	SA	abund	0	0.116667	-78.6	60	NA	65.3	46.9	0.648	15007343	2003	birds	NA	NA	48	1	0	1	0	0	1	NA	NA	35	0	1.4	0.4	50	49.6	7.7	25	-10.775	0.833999
500	50	Odea&Whittaker.2007	Ecuador	SA	abund	0	0.116667	-78.6	60	NA	65.3	46.9	0.648	15007343	2003	birds	NA	NA	48	1	0	1	0	0	1	NA	NA	35	0	30.5	4	50	2.6	0.9	25	8.32311	0.521828
501	50	Odea&Whittaker.2007	Ecuador	SA	abund	0	0.116667	-78.6	60	NA	65.3	46.9	0.648	15007343	2003	birds	NA	NA	48	1	0	1	0	0	1	NA	NA	35	0	57.1	5.5	50	21.1	4.8	25	6.74771	0.363544
502	50	Odea&Whittaker.2007	Ecuador	SA	abund	0	0.116667	-78.6	60	NA	65.3	46.9	0.648	15007343	2003	birds	NA	NA	48	1	0	1	0	0	1	NA	NA	35	0	2.4	0.6	50	71.8	9.4	25	-12.6907	1.13369
503	50	Odea&Whittaker.2007	Ecuador	SA	abund	0	0.116667	-78.6	60	NA	65.3	46.9	0.648	15007343	2003	birds	NA	NA	48	1	0	1	0	0	1	NA	NA	35	0	5.7	1	50	2.2	1	25	3.4639	0.139991
504	50	Odea&Whittaker.2007	Ecuador	SA	abund	0	0.116667	-78.6	60	NA	65.3	46.9	0.648	15007343	2003	birds	NA	NA	48	1	0	1	0	0	1	NA	NA	35	0	19.8	3.6	50	15.9	4.2	25	1.01367	0.0668502
505	50	Odea&Whittaker.2007	Ecuador	SA	abund	0	0.116667	-78.6	60	NA	65.3	46.9	0.648	15007343	2003	birds	NA	NA	48	1	0	1	0	0	1	NA	NA	35	0	69.2	16.1	50	2.4	0.9	25	5.00817	0.227212
506	50	Odea&Whittaker.2007	Ecuador	SA	abund	0	0.116667	-78.6	60	NA	65.3	46.9	0.648	15007343	2003	birds	NA	NA	48	1	0	1	0	0	1	NA	NA	35	0	32.7	2.8	50	51.5	5.2	25	-4.94585	0.223076
507	50	Odea&Whittaker.2007	Ecuador	SA	abund	0	0.116667	-78.6	60	NA	65.3	46.9	0.648	15007343	2003	birds	NA	NA	48	1	0	1	0	0	1	NA	NA	35	0	34	5	50	9	2	25	5.8163	0.285529
508	50	Odea&Whittaker.2007	Ecuador	SA	abund	0	0.116667	-78.6	60	NA	65.3	46.9	0.648	15007343	2003	birds	NA	NA	48	1	0	1	0	0	1	NA	NA	35	0	68	9	50	42	6	25	3.16245	0.126674
509	50	Odea&Whittaker.2007	Ecuador	SA	abund	0	0.116667	-78.6	60	NA	65.3	46.9	0.648	15007343	2003	birds	NA	NA	48	1	0	1	0	0	1	NA	NA	35	0	9	3	50	47	4	25	-11.187	0.894332
510	50	Odea&Whittaker.2007	Ecuador	SA	abund	0	0.116667	-78.6	60	NA	65.3	46.9	0.648	15007343	2003	birds	NA	NA	48	1	0	1	0	0	1	NA	NA	35	0	15	4	50	8	2	25	1.99533	0.0865423
511	50	Odea&Whittaker.2007	Ecuador	SA	abund	0	0.116667	-78.6	60	NA	65.3	46.9	0.648	15007343	2003	birds	NA	NA	48	1	0	1	0	0	1	NA	NA	35	0	27	5	50	24	4	25	0.632414	0.0626663
512	50	Odea&Whittaker.2007	Ecuador	SA	abund	0	0.116667	-78.6	60	NA	65.3	46.9	0.648	15007343	2003	birds	NA	NA	48	1	0	1	0	0	1	NA	NA	35	0	13	3	50	7	2	25	2.18939	0.0919561
513	50	Odea&Whittaker.2007	Ecuador	SA	abund	0	0.116667	-78.6	60	NA	65.3	46.9	0.648	15007343	2003	birds	NA	NA	48	1	0	1	0	0	1	NA	NA	35	0	56	8	50	50	4	25	0.855142	0.0648751
514	50	Odea&Whittaker.2007	Ecuador	SA	abund	0	0.116667	-78.6	60	NA	65.3	46.9	0.648	15007343	2003	birds	NA	NA	48	1	0	1	0	0	1	NA	NA	35	0	82	3	50	81	1	25	0.392132	0.0610251
515	50	Odea&Whittaker.2007	Ecuador	SA	abund	0	0.116667	-78.6	60	NA	65.3	46.9	0.648	15007343	2003	birds	NA	NA	48	1	0	1	0	0	1	NA	NA	35	0	19.4	3.2	50	13.1	1.8	50	2.40804	0.0689933
516	50	Odea&Whittaker.2007	Ecuador	SA	abund	0	0.116667	-78.6	60	NA	65.3	46.9	0.648	15007343	2003	birds	NA	NA	48	1	0	1	0	0	1	NA	NA	35	0	17.2	1.7	50	38.9	4.8	50	-5.98036	0.218823
517	50	Odea&Whittaker.2007	Ecuador	SA	abund	0	0.116667	-78.6	60	NA	65.3	46.9	0.648	15007343	2003	birds	NA	NA	48	1	0	1	0	0	1	NA	NA	35	0	1.4	0.4	50	9.3	1.8	50	-6.01251	0.220752
518	50	Odea&Whittaker.2007	Ecuador	SA	abund	0	0.116667	-78.6	60	NA	65.3	46.9	0.648	15007343	2003	birds	NA	NA	48	1	0	1	0	0	1	NA	NA	35	0	30.5	4	50	26.9	2.7	50	1.04685	0.0454795
519	50	Odea&Whittaker.2007	Ecuador	SA	abund	0	0.116667	-78.6	60	NA	65.3	46.9	0.648	15007343	2003	birds	NA	NA	48	1	0	1	0	0	1	NA	NA	35	0	57.1	5.5	50	90.5	5	50	-6.30593	0.238824
520	50	Odea&Whittaker.2007	Ecuador	SA	abund	0	0.116667	-78.6	60	NA	65.3	46.9	0.648	15007343	2003	birds	NA	NA	48	1	0	1	0	0	1	NA	NA	35	0	2.4	0.6	50	12.4	1.9	50	-7.04325	0.288037
521	50	Odea&Whittaker.2007	Ecuador	SA	abund	0	0.116667	-78.6	60	NA	65.3	46.9	0.648	15007343	2003	birds	NA	NA	48	1	0	1	0	0	1	NA	NA	35	0	5.7	1	50	12.3	2.4	50	-3.56237	0.103452
522	50	Odea&Whittaker.2007	Ecuador	SA	abund	0	0.116667	-78.6	60	NA	65.3	46.9	0.648	15007343	2003	birds	NA	NA	48	1	0	1	0	0	1	NA	NA	35	0	19.8	3.6	50	31.1	3.7	50	-3.07184	0.087181
523	50	Odea&Whittaker.2007	Ecuador	SA	abund	0	0.116667	-78.6	60	NA	65.3	46.9	0.648	15007343	2003	birds	NA	NA	48	1	0	1	0	0	1	NA	NA	35	0	69.2	16.1	50	30.9	5.7	50	3.14702	0.0895186
524	50	Odea&Whittaker.2007	Ecuador	SA	abund	0	0.116667	-78.6	60	NA	65.3	46.9	0.648	15007343	2003	birds	NA	NA	48	1	0	1	0	0	1	NA	NA	35	0	32.7	2.8	50	60.6	6.3	50	-5.67922	0.201268
525	50	Odea&Whittaker.2007	Ecuador	SA	abund	0	0.116667	-78.6	60	NA	65.3	46.9	0.648	15007343	2003	birds	NA	NA	48	1	0	1	0	0	1	NA	NA	35	0	34	5	50	39	6	50	-0.898408	0.0440357
526	50	Odea&Whittaker.2007	Ecuador	SA	abund	0	0.116667	-78.6	60	NA	65.3	46.9	0.648	15007343	2003	birds	NA	NA	48	1	0	1	0	0	1	NA	NA	35	0	68	9	50	73	7	50	-0.615413	0.0418937
527	50	Odea&Whittaker.2007	Ecuador	SA	abund	0	0.116667	-78.6	60	NA	65.3	46.9	0.648	15007343	2003	birds	NA	NA	48	1	0	1	0	0	1	NA	NA	35	0	9	3	50	18	3	50	-2.97697	0.0843118
528	50	Odea&Whittaker.2007	Ecuador	SA	abund	0	0.116667	-78.6	60	NA	65.3	46.9	0.648	15007343	2003	birds	NA	NA	48	1	0	1	0	0	1	NA	NA	35	0	15	4	50	19	4	50	-0.992324	0.0449235
529	50	Odea&Whittaker.2007	Ecuador	SA	abund	0	0.116667	-78.6	60	NA	65.3	46.9	0.648	15007343	2003	birds	NA	NA	48	1	0	1	0	0	1	NA	NA	35	0	27	5	50	32	5	50	-0.992324	0.0449235
530	50	Odea&Whittaker.2007	Ecuador	SA	abund	0	0.116667	-78.6	60	NA	65.3	46.9	0.648	15007343	2003	birds	NA	NA	48	1	0	1	0	0	1	NA	NA	35	0	13	3	50	13	3	50	0	0.04
531	50	Odea&Whittaker.2007	Ecuador	SA	abund	0	0.116667	-78.6	60	NA	65.3	46.9	0.648	15007343	2003	birds	NA	NA	48	1	0	1	0	0	1	NA	NA	35	0	56	8	50	63	7	50	-0.924118	0.04427
532	50	Odea&Whittaker.2007	Ecuador	SA	sppR	0	0.116667	-78.6	60	NA	65.3	46.9	0.648	15007343	2003	birds	NA	NA	48	1	0	1	0	0	1	NA	NA	35	0	111	8.83176	50	99	4.79583	25	1.53426	0.0756931
533	50	Odea&Whittaker.2007	Ecuador	SA	sppR	0	0.116667	-78.6	60	NA	65.3	46.9	0.648	15007343	2003	birds	NA	NA	48	1	0	1	0	0	1	NA	NA	35	0	80	5	50	82	6	25	-0.370015	0.0609127
534	50	Odea&Whittaker.2007	Ecuador	SA	sppR	0	0.116667	-78.6	60	NA	65.3	46.9	0.648	15007343	2003	birds	NA	NA	48	1	0	1	0	0	1	NA	NA	35	0	111	8.83176	50	132.444	7.81203	50	-2.5523	0.0725713
535	50	Odea&Whittaker.2007	Ecuador	SA	sppR	0	0.116667	-78.6	60	NA	65.3	46.9	0.648	15007343	2003	birds	NA	NA	48	1	0	1	0	0	1	NA	NA	35	0	82	3	50	110	3	50	-9.26169	0.468895
536	50	Odea&Whittaker.2007	Ecuador	SA	sppR	0	0.116667	-78.6	60	NA	65.3	46.9	0.648	15007343	2003	birds	NA	NA	48	1	0	1	0	0	1	NA	NA	35	0	80	5	50	107	4	50	-5.91753	0.215086
537	51	Oster.etal.2009	Sweden	EU	sppR	5	58.8889	17.5829	38.2821	1971	571.6	23	0.843	9088728	2004	plants	NA	NA	59	1	0	0	0	1	1	NA	5	5	0	39.3333	1.1547	3	24.5	2.63523	10	5.66743	1.66871
538	52	Paciencia.etal.2005	Brazil	SA	sppR	0	-15.284	-39.667	114	NA	2517.9	53.9	0.662	203429773	2005	plants	NA	NA	5	1	0	0	0	1	1	NA	15	20	0	11.92	6.69375	7	4.06	2.08207	6	1.42233	0.387332
539	52	Paciencia.etal.2005	Brazil	SA	sppR	0	-15.284	-39.667	114	NA	2517.9	53.9	0.662	203429773	2005	plants	NA	NA	5	1	0	0	0	1	1	NA	15	20	0	11.92	6.69375	7	10.3	3.8457	6	0.269876	0.312325
540	53	Pardini.etal.2009	Brazil	SA	abund	0	-15.284	-39.667	114	NA	2517.9	53.9	0.662	203429773	2000	plants	NA	NA	5	1	0	0	0	1	1	NA	15	20	0	180.35	126.86	6	9.95	6.22	6	1.75074	0.461045
541	53	Pardini.etal.2009	Brazil	SA	abund	0	-15.284	-39.667	114	NA	2517.9	53.9	0.662	203429773	2000	plants	NA	NA	5	1	0	0	0	1	1	NA	15	20	0	20.51	16.99	6	137.74	135.93	6	-1.11675	0.385297
542	53	Pardini.etal.2009	Brazil	SA	abund	0	-15.284	-39.667	114	NA	2517.9	53.9	0.662	203429773	2000	plants	NA	NA	5	1	0	0	0	1	1	NA	15	20	0	180.35	126.86	6	24.88	18.65	6	1.58225	0.437647
543	53	Pardini.etal.2009	Brazil	SA	abund	0	-15.284	-39.667	114	NA	2517.9	53.9	0.662	203429773	2000	plants	NA	NA	5	1	0	0	0	1	1	NA	15	20	0	20.51	16.99	6	151.34	25.48	6	-5.57479	1.62826
544	53	Pardini.etal.2009	Brazil	SA	abund	0	-15.284	-39.667	114	NA	2517.9	53.9	0.662	203429773	2000	arthropods	NA	NA	5	1	0	0	0	1	1	NA	15	20	0	23.52	7.24	6	13.66	9.26	6	1.09465	0.383261
545	53	Pardini.etal.2009	Brazil	SA	abund	0	-15.284	-39.667	114	NA	2517.9	53.9	0.662	203429773	2000	arthropods	NA	NA	5	1	0	0	0	1	1	NA	15	20	0	15.36	3.77	6	62.9	33.91	6	-1.81828	0.471089
546	53	Pardini.etal.2009	Brazil	SA	abund	0	-15.284	-39.667	114	NA	2517.9	53.9	0.662	203429773	2000	arthropods	NA	NA	5	1	0	0	0	1	1	NA	15	20	0	10.2	2.49	6	7	2.12	6	1.27693	0.401273
547	53	Pardini.etal.2009	Brazil	SA	abund	0	-15.284	-39.667	114	NA	2517.9	53.9	0.662	203429773	2000	arthropods	NA	NA	5	1	0	0	0	1	1	NA	15	20	0	9.91	2.12	6	18.07	2.73	6	-3.08072	0.728785
548	53	Pardini.etal.2009	Brazil	SA	abund	0	-15.284	-39.667	114	NA	2517.9	53.9	0.662	203429773	2000	arthropods	NA	NA	5	1	0	0	0	1	1	NA	15	20	0	23.52	7.24	6	24.7	11.52	6	-0.113173	0.333867
549	53	Pardini.etal.2009	Brazil	SA	abund	0	-15.284	-39.667	114	NA	2517.9	53.9	0.662	203429773	2000	arthropods	NA	NA	5	1	0	0	0	1	1	NA	15	20	0	15.36	3.77	6	81.45	24.06	6	-3.54136	0.855885
550	53	Pardini.etal.2009	Brazil	SA	abund	0	-15.284	-39.667	114	NA	2517.9	53.9	0.662	203429773	2000	arthropods	NA	NA	5	1	0	0	0	1	1	NA	15	20	0	10.2	2.49	6	4.66	1.52	6	2.47816	0.58922
551	53	Pardini.etal.2009	Brazil	SA	abund	0	-15.284	-39.667	114	NA	2517.9	53.9	0.662	203429773	2000	arthropods	NA	NA	5	1	0	0	0	1	1	NA	15	20	0	9.91	2.12	6	16.23	3.35	6	-2.08032	0.513656
552	53	Pardini.etal.2009	Brazil	SA	abund	0	-15.284	-39.667	114	NA	2517.9	53.9	0.662	203429773	2000	mammal	NA	NA	5	1	0	0	0	1	1	NA	15	20	0	28.87	9.43	6	22.91	8.22	6	0.621721	0.349439
553	53	Pardini.etal.2009	Brazil	SA	abund	0	-15.284	-39.667	114	NA	2517.9	53.9	0.662	203429773	2000	mammal	NA	NA	5	1	0	0	0	1	1	NA	15	20	0	3.85	0.97	6	35.64	19.27	6	-2.15009	0.525953
554	53	Pardini.etal.2009	Brazil	SA	abund	0	-15.284	-39.667	114	NA	2517.9	53.9	0.662	203429773	2000	mammal	NA	NA	5	1	0	0	0	1	1	NA	15	20	0	28.87	9.43	6	25.45	8.69	6	0.348031	0.33838
555	53	Pardini.etal.2009	Brazil	SA	abund	0	-15.284	-39.667	114	NA	2517.9	53.9	0.662	203429773	2000	mammal	NA	NA	5	1	0	0	0	1	1	NA	15	20	0	3.85	0.97	6	24.63	10.74	6	-2.51463	0.596807
556	53	Pardini.etal.2009	Brazil	SA	abund	0	-15.284	-39.667	114	NA	2517.9	53.9	0.662	203429773	2000	mammal	NA	NA	5	1	0	0	0	1	1	NA	15	20	0	0.87	0.79	6	0.07	0	6	1.32148	0.406096
557	53	Pardini.etal.2009	Brazil	SA	abund	0	-15.284	-39.667	114	NA	2517.9	53.9	0.662	203429773	2000	mammal	NA	NA	5	1	0	0	0	1	1	NA	15	20	0	45.22	10.06	6	27.4	14.4	6	1.32383	0.406355
558	53	Pardini.etal.2009	Brazil	SA	abund	0	-15.284	-39.667	114	NA	2517.9	53.9	0.662	203429773	2000	mammal	NA	NA	5	1	0	0	0	1	1	NA	15	20	0	0.87	0.79	6	5.73	3.8	6	-1.63404	0.444586
559	53	Pardini.etal.2009	Brazil	SA	abund	0	-15.284	-39.667	114	NA	2517.9	53.9	0.662	203429773	2000	mammal	NA	NA	5	1	0	0	0	1	1	NA	15	20	0	45.22	10.06	6	211.68	48.93	6	-4.34852	1.12123
560	53	Pardini.etal.2009	Brazil	SA	sppR	0	-15.284	-39.667	114	NA	2517.9	53.9	0.662	203429773	2000	plants	NA	NA	5	1	0	0	0	1	1	NA	15	20	0	11.07	5.17	6	1.14	0.79	6	2.47767	0.589119
561	53	Pardini.etal.2009	Brazil	SA	sppR	0	-15.284	-39.667	114	NA	2517.9	53.9	0.662	203429773	2000	plants	NA	NA	5	1	0	0	0	1	1	NA	15	20	0	2.31	0.83	6	3.04	1.24	6	-0.638423	0.350316
562	53	Pardini.etal.2009	Brazil	SA	sppR	0	-15.284	-39.667	114	NA	2517.9	53.9	0.662	203429773	2000	plants	NA	NA	5	1	0	0	0	1	1	NA	15	20	0	11.07	5.17	6	2.46	1.93	6	2.03601	0.506055
563	53	Pardini.etal.2009	Brazil	SA	sppR	0	-15.284	-39.667	114	NA	2517.9	53.9	0.662	203429773	2000	plants	NA	NA	5	1	0	0	0	1	1	NA	15	20	0	2.31	0.83	6	7.85	2.16	6	-3.12426	0.740042
564	53	Pardini.etal.2009	Brazil	SA	sppR	0	-15.284	-39.667	114	NA	2517.9	53.9	0.662	203429773	2000	mammal	NA	NA	5	1	0	0	0	1	1	NA	15	20	0	5.34	0.51	6	5.51	2.06	6	-0.104535	0.333789
565	53	Pardini.etal.2009	Brazil	SA	sppR	0	-15.284	-39.667	114	NA	2517.9	53.9	0.662	203429773	2000	mammal	NA	NA	5	1	0	0	0	1	1	NA	15	20	0	1.84	0.75	6	3.83	0.98	6	-2.10433	0.517842
566	53	Pardini.etal.2009	Brazil	SA	sppR	0	-15.284	-39.667	114	NA	2517.9	53.9	0.662	203429773	2000	mammal	NA	NA	5	1	0	0	0	1	1	NA	15	20	0	5.34	0.51	6	5.01	1.09	6	0.357846	0.338669
567	53	Pardini.etal.2009	Brazil	SA	sppR	0	-15.284	-39.667	114	NA	2517.9	53.9	0.662	203429773	2000	mammal	NA	NA	5	1	0	0	0	1	1	NA	15	20	0	1.84	0.75	6	3.17	0.99	6	-1.3974	0.414697
568	53	Pardini.etal.2009	Brazil	SA	sppR	0	-15.284	-39.667	114	NA	2517.9	53.9	0.662	203429773	2000	mammal	NA	NA	5	1	0	0	0	1	1	NA	15	20	0	5.4	1.37	6	3.99	1.23	6	0.999376	0.374948
569	53	Pardini.etal.2009	Brazil	SA	sppR	0	-15.284	-39.667	114	NA	2517.9	53.9	0.662	203429773	2000	mammal	NA	NA	5	1	0	0	0	1	1	NA	15	20	0	0.82	0.77	6	3.7	1.75	6	-1.96572	0.494336
570	53	Pardini.etal.2009	Brazil	SA	sppR	0	-15.284	-39.667	114	NA	2517.9	53.9	0.662	203429773	2000	mammal	NA	NA	5	1	0	0	0	1	1	NA	15	20	0	5.4	1.37	6	15.8	2.98	6	-4.13789	1.04675
571	53	Pardini.etal.2009	Brazil	SA	sppR	0	-15.284	-39.667	114	NA	2517.9	53.9	0.662	203429773	2000	mammal	NA	NA	5	1	0	0	0	1	1	NA	15	20	0	136.917	227.586	6	94.3881	12.5085	6	0.243489	0.335804
572	53	Pardini.etal.2009	Brazil	SA	sppR	0	-15.284	-39.667	114	NA	2517.9	53.9	0.662	203429773	2000	mammal	NA	NA	5	1	0	0	0	1	1	NA	15	20	0	136.917	227.586	6	116.227	38.2015	6	0.116996	0.333904
573	53	Pardini.etal.2009	Brazil	SA	sppR	0	-15.284	-39.667	114	NA	2517.9	53.9	0.662	203429773	2000	mammal	NA	NA	5	1	0	0	0	1	1	NA	15	20	0	7.01494	1.98812	6	6.15775	1.59533	6	0.438828	0.341357
574	53	Pardini.etal.2009	Brazil	SA	sppR	0	-15.284	-39.667	114	NA	2517.9	53.9	0.662	203429773	2000	mammal	NA	NA	5	1	0	0	0	1	1	NA	15	20	0	7.01494	1.98812	6	6.01787	2.01198	6	0.46	0.34215
575	53	Pardini.etal.2009	Brazil	SA	sppR	0	-15.284	-39.667	114	NA	2517.9	53.9	0.662	203429773	2000	mammal	NA	NA	5	1	0	0	0	1	1	NA	15	20	0	0.787234	1.65957	6	0.446809	0.595745	6	0.251943	0.335978
576	53	Pardini.etal.2009	Brazil	SA	sppR	0	-15.284	-39.667	114	NA	2517.9	53.9	0.662	203429773	2000	mammal	NA	NA	5	1	0	0	0	1	1	NA	15	20	0	0.787234	1.65957	6	1.17021	1.17021	6	-0.246113	0.335857
577	53	Pardini.etal.2009	Brazil	SA	sppR	0	-15.284	-39.667	114	NA	2517.9	53.9	0.662	203429773	2000	mammal	NA	NA	5	1	0	0	0	1	1	NA	15	20	0	0.333982	0.510828	6	0.496746	0.554113	6	-0.281829	0.336643
578	53	Pardini.etal.2009	Brazil	SA	sppR	0	-15.284	-39.667	114	NA	2517.9	53.9	0.662	203429773	2000	mammal	NA	NA	5	1	0	0	0	1	1	NA	15	20	0	0.333982	0.510828	6	0.666215	0.515152	6	-0.597602	0.348214
579	53	Pardini.etal.2009	Brazil	SA	sppR	0	-15.284	-39.667	114	NA	2517.9	53.9	0.662	203429773	2000	mammal	NA	NA	5	1	0	0	0	1	1	NA	15	20	0	8.42747	4.74689	6	23.4669	5.69624	6	-2.64683	0.625238
580	53	Pardini.etal.2009	Brazil	SA	sppR	0	-15.284	-39.667	114	NA	2517.9	53.9	0.662	203429773	2000	mammal	NA	NA	5	1	0	0	0	1	1	NA	15	20	0	8.42747	4.74689	6	8.16074	1.26571	6	0.0708494	0.333542
581	53	Pardini.etal.2009	Brazil	SA	sppR	0	-15.284	-39.667	114	NA	2517.9	53.9	0.662	203429773	2000	mammal	NA	NA	5	1	0	0	0	1	1	NA	15	20	0	3.95295	1.99392	6	3.49597	0.936416	6	0.270713	0.336387
582	53	Pardini.etal.2009	Brazil	SA	sppR	0	-15.284	-39.667	114	NA	2517.9	53.9	0.662	203429773	2000	mammal	NA	NA	5	1	0	0	0	1	1	NA	15	20	0	3.95295	1.99392	6	3.29474	1.01211	6	0.384124	0.339481
583	53	Pardini.etal.2009	Brazil	SA	sppR	0	-15.284	-39.667	114	NA	2517.9	53.9	0.662	203429773	2000	mammal	NA	NA	5	1	0	0	0	1	1	NA	15	20	0	0.329033	0.537832	6	1.16624	1.94122	6	-0.542373	0.34559
584	53	Pardini.etal.2009	Brazil	SA	sppR	0	-15.284	-39.667	114	NA	2517.9	53.9	0.662	203429773	2000	mammal	NA	NA	5	1	0	0	0	1	1	NA	15	20	0	0.329033	0.537832	6	0.999506	1.27732	6	-0.631299	0.349939
585	53	Pardini.etal.2009	Brazil	SA	sppR	0	-15.284	-39.667	114	NA	2517.9	53.9	0.662	203429773	2000	mammal	NA	NA	5	1	0	0	0	1	1	NA	15	20	0	0.331579	0.510526	6	0.663158	0.810526	6	-0.45171	0.341835
586	53	Pardini.etal.2009	Brazil	SA	sppR	0	-15.284	-39.667	114	NA	2517.9	53.9	0.662	203429773	2000	mammal	NA	NA	5	1	0	0	0	1	1	NA	15	20	0	0.331579	0.510526	6	0.831579	1.16842	6	-0.511714	0.344244
587	54	Bell&Donnelly.2006	Costa Rica	NAM	abund	2	10.422	-84.015	15	1971	40	65	0.749	4576562	2006	herptiles	NA	NA	39	1	0	0	0	1	0	NA	10	30	0	0.831541	0.697137	15	0.519713	2.52982	10	0.180192	0.167316
588	54	Bell&Donnelly.2006	Costa Rica	NAM	abund	2	10.422	-84.015	15	1971	40	65	0.749	4576562	2006	herptiles	NA	NA	39	1	0	0	0	1	0	NA	10	30	0	0.240143	3.09839	15	0.455197	0.3	9	-0.0837777	0.177924
589	54	Bell&Donnelly.2006	Costa Rica	NAM	abund	2	10.422	-84.015	15	1971	40	65	0.749	4576562	2006	herptiles	NA	NA	39	1	0	0	0	1	0	NA	10	30	0	3.80113	1.93649	15	3.85716	0.948683	10	-0.0333799	0.166689
590	54	Bell&Donnelly.2006	Costa Rica	NAM	abund	2	10.422	-84.015	15	1971	40	65	0.749	4576562	2006	herptiles	NA	NA	39	1	0	0	0	1	0	NA	10	30	0	0.784654	1.1619	15	1.6766	0.6	9	-0.865468	0.193383
591	55	Pereira.etal.2012	Argentina	SA	abund	2	-37.0395	-64.8411	100	1977	435.2	45.8	0.692	41769726	2009	mammal	NA	NA	43	1	0	0	0	1	1	NA	NA	NA	0	3431.95	2832.01	7	103.55	128.962	7	1.55402	0.371963
592	55	Pereira.etal.2012	Argentina	SA	abund	2	-37.0395	-64.8411	100	1977	435.2	45.8	0.692	41769726	2009	mammal	NA	NA	43	1	0	0	0	1	1	NA	NA	NA	0	19.1804	11.8087	13	5.43411	2.31061	13	1.56452	0.200917
593	55	Pereira.etal.2012	Argentina	SA	abund	2	-37.0395	-64.8411	100	1977	435.2	45.8	0.692	41769726	2009	birds	NA	NA	43	1	0	0	0	1	1	NA	NA	NA	0	1984.31	831.668	8	1694.12	1028.38	8	0.293323	0.252689
594	56	Raman.2006	India	AS	abund	2	10.417	77.0567	117.7	1981	1843	36.8	0.525	1189172906	2006	birds	NA	NA	23	1	0	0	0	1	1	NA	NA	60	0	22.7	2.48701	7	15.8	3.62524	6	2.09877	0.47894
595	56	Raman.2006	India	AS	abund	2	10.417	77.0567	117.7	1981	1843	36.8	0.525	1189172906	2006	birds	NA	NA	23	1	0	0	0	1	1	NA	NA	60	0	20.3	3.62468	7	11.1	5.14393	6	1.95287	0.456205
596	56	Raman.2006	India	AS	abund	2	10.417	77.0567	117.7	1981	1843	36.8	0.525	1189172906	2006	birds	NA	NA	23	1	0	0	0	1	1	NA	NA	60	0	2.5	2.43409	7	4.7	2.18005	6	-0.881075	0.339381
597	56	Raman.2006	India	AS	abund	2	10.417	77.0567	117.7	1981	1843	36.8	0.525	1189172906	2006	birds	NA	NA	23	1	0	0	0	1	1	NA	NA	60	0	2.4	1.13767	7	0.9	1.05328	6	1.26799	0.371363
598	56	Raman.2006	India	AS	abund	2	10.417	77.0567	117.7	1981	1843	36.8	0.525	1189172906	2006	birds	NA	NA	23	1	0	0	0	1	1	NA	NA	60	0	5.8	1.53454	7	3.3	1.9106	6	1.35505	0.380146
599	56	Raman.2006	India	AS	abund	2	10.417	77.0567	117.7	1981	1843	36.8	0.525	1189172906	2006	birds	NA	NA	23	1	0	0	0	1	1	NA	NA	60	0	2.4	0.42332	7	1.6	0.489898	6	1.63584	0.412446
600	56	Raman.2006	India	AS	abund	2	10.417	77.0567	117.7	1981	1843	36.8	0.525	1189172906	2006	birds	NA	NA	23	1	0	0	0	1	1	NA	NA	60	0	3.1	0.767268	7	2.8	1.15126	6	0.290303	0.312765
601	56	Raman.2006	India	AS	sppR	2	10.417	77.0567	117.7	1981	1843	36.8	0.525	1189172906	2006	birds	NA	NA	23	1	0	0	0	1	1	NA	NA	60	0	5	0.820183	7	3.2	1.59217	6	1.35809	0.380463
602	56	Raman.2006	India	AS	sppR	2	10.417	77.0567	117.7	1981	1843	36.8	0.525	1189172906	2006	birds	NA	NA	23	1	0	0	0	1	1	NA	NA	60	0	11.9	2.40763	7	8.8	4.21312	6	0.860265	0.337987
603	56	Raman.2006	India	AS	sppR	2	10.417	77.0567	117.7	1981	1843	36.8	0.525	1189172906	2006	birds	NA	NA	23	1	0	0	0	1	1	NA	NA	60	0	5.4	1.40225	7	5	0.636867	6	0.331799	0.313758
604	56	Raman.2006	India	AS	sppR	2	10.417	77.0567	117.7	1981	1843	36.8	0.525	1189172906	2006	birds	NA	NA	23	1	0	0	0	1	1	NA	NA	60	0	7.4	1.82557	7	8.3	1.20025	6	-0.532261	0.32042
605	56	Raman.2006	India	AS	sppR	2	10.417	77.0567	117.7	1981	1843	36.8	0.525	1189172906	2006	birds	NA	NA	23	1	0	0	0	1	1	NA	NA	60	0	38.6	4.47132	7	28.1	8.40175	6	1.48924	0.394825
606	56	Raman.2006	India	AS	sppR	2	10.417	77.0567	117.7	1981	1843	36.8	0.525	1189172906	2006	birds	NA	NA	23	1	0	0	0	1	1	NA	NA	60	0	28.6	2.56638	7	21.2	5.31539	6	1.69751	0.420352
607	56	Raman.2006	India	AS	sppR	2	10.417	77.0567	117.7	1981	1843	36.8	0.525	1189172906	2006	birds	NA	NA	23	1	0	0	0	1	1	NA	NA	60	0	24.7	2.61929	7	14	5.16842	6	2.49669	0.549272
608	56	Raman.2006	India	AS	sppR	2	10.417	77.0567	117.7	1981	1843	36.8	0.525	1189172906	2006	birds	NA	NA	23	1	0	0	0	1	1	NA	NA	60	0	3.9	3.62468	7	7.2	3.42929	6	-0.867597	0.338475
609	57	Ricketts.etal.2001	Costa Rica	NAM	abund	0	8.72783	-82.9403	2.5	NA	40	65	0.749	4576562	1998	arthropods	NA	NA	42	1	0	0	0	0	1	NA	5	10	0	253.5	75.6604	2	221	150.393	4	0.191196	0.753046
610	57	Ricketts.etal.2001	Costa Rica	NAM	abund	0	8.72783	-82.9403	2.5	NA	40	65	0.749	4576562	1998	arthropods	NA	NA	42	1	0	0	0	0	1	NA	5	10	0	253.5	75.6604	2	216	204.026	4	0.165585	0.752285
611	57	Ricketts.etal.2001	Costa Rica	NAM	abund	0	8.72783	-82.9403	2.5	NA	40	65	0.749	4576562	1998	arthropods	NA	NA	42	1	0	0	0	0	1	NA	5	10	0	253.5	75.6604	2	99.25	66.3344	4	1.78926	1.01679
612	57	Ricketts.etal.2001	Costa Rica	NAM	abund	0	8.72783	-82.9403	2.5	NA	40	65	0.749	4576562	1998	arthropods	NA	NA	42	1	0	0	0	0	1	NA	5	10	0	253.5	75.6604	2	107	35.3553	2	1.39966	1.24488
613	57	Ricketts.etal.2001	Costa Rica	NAM	sppR	0	8.72783	-82.9403	2.5	NA	40	65	0.749	4576562	1998	arthropods	NA	NA	42	1	0	0	0	0	1	NA	5	10	0	151.5	31.8198	2	87.5	38.648	4	1.37792	0.908223
614	57	Ricketts.etal.2001	Costa Rica	NAM	sppR	0	8.72783	-82.9403	2.5	NA	40	65	0.749	4576562	1998	arthropods	NA	NA	42	1	0	0	0	0	1	NA	5	10	0	151.5	31.8198	2	84.5	56.795	4	1.03411	0.839115
615	57	Ricketts.etal.2001	Costa Rica	NAM	sppR	0	8.72783	-82.9403	2.5	NA	40	65	0.749	4576562	1998	arthropods	NA	NA	42	1	0	0	0	0	1	NA	5	10	0	151.5	31.8198	2	67.25	43.4693	4	1.64479	0.975445
616	57	Ricketts.etal.2001	Costa Rica	NAM	sppR	0	8.72783	-82.9403	2.5	NA	40	65	0.749	4576562	1998	arthropods	NA	NA	42	1	0	0	0	0	1	NA	5	10	0	151.5	31.8198	2	61.5	17.6777	2	1.97276	1.48647
617	58	Roth.etal.1994	Costa Rica	NAM	sppR	2	10.422	-84.015	15	1971	40	65	0.749	4576562	1992	arthropods	NA	NA	39	1	0	0	0	0	1	NA	NA	NA	0	11.1667	0.64291	3	10.65	0.494975	2	0.625519	0.872461
618	58	Roth.etal.1994	Costa Rica	NAM	sppR	2	10.422	-84.015	15	1971	40	65	0.749	4576562	1992	arthropods	NA	NA	39	1	0	0	0	0	1	NA	NA	NA	0	39.6667	3.05505	3	36	0	2	1.06365	0.946468
619	58	Roth.etal.1994	Costa Rica	NAM	sppR	2	10.422	-84.015	15	1971	40	65	0.749	4576562	1992	arthropods	NA	NA	39	1	0	0	0	0	1	NA	NA	NA	0	11.1667	0.64291	3	3.65	1.20208	2	6.25047	4.74018
620	58	Roth.etal.1994	Costa Rica	NAM	sppR	2	10.422	-84.015	15	1971	40	65	0.749	4576562	1992	arthropods	NA	NA	39	1	0	0	0	0	1	NA	NA	NA	0	39.6667	3.05505	3	13.5	0.707107	2	7.49092	6.44472
621	58	Roth.etal.1994	Costa Rica	NAM	sppR	2	10.422	-84.015	15	1971	40	65	0.749	4576562	1992	arthropods	NA	NA	39	1	0	0	0	0	1	NA	NA	NA	0	11.1667	0.64291	3	4.8	1.21381	4	5.22542	2.53369
622	58	Roth.etal.1994	Costa Rica	NAM	sppR	2	10.422	-84.015	15	1971	40	65	0.749	4576562	1992	arthropods	NA	NA	39	1	0	0	0	0	1	NA	NA	NA	0	39.6667	3.05505	3	17.5	6.245	4	3.57779	1.49766
623	59	Schuman.etal.2011	Burkina Faso	AF	abund	2	11.8975	2.13634	4800	1954	10.1	39.5	0.566	16751455	2009	plants	Anogeissus leiocarpa	NA	82	1	1	0	1	0	1	NA	25	100	0	1.03	2.43245	32	10.03	12.9244	29	-0.978909	0.0735874
624	59	Schuman.etal.2011	Burkina Faso	AF	abund	2	11.8975	2.13634	4800	1954	10.1	39.5	0.566	16751455	2009	plants	Anogeissus leiocarpa	NA	82	1	1	0	1	0	1	NA	25	100	0	1.03	2.43245	32	4.57	13.4933	28	-0.372632	0.0681214
625	59	Schuman.etal.2011	Burkina Faso	AF	abund	2	11.8975	2.13634	4800	1954	10.1	39.5	0.566	16751455	2009	plants	Anogeissus leiocarpa	NA	82	1	1	0	1	0	1	NA	25	100	0	11.5	13.0673	32	16.1	14.5938	29	-0.32877	0.0666187
626	59	Schuman.etal.2011	Burkina Faso	AF	abund	2	11.8975	2.13634	4800	1954	10.1	39.5	0.566	16751455	2009	plants	Anogeissus leiocarpa	NA	82	1	1	0	1	0	1	NA	25	100	0	11.5	13.0673	32	1.73	3.33365	28	0.981944	0.0749994
627	60	Shahabudddin.etal.2005	Indonesia	AS	abund	2	-1.51667	120.183	2290	1982	834.3	36.8	0.596	245613043	2002	arthropods	NA	NA	44	1	0	0	0	1	1	NA	NA	NA	0	29.93	3.16	4	4.99	1.92	4	8.28569	4.79079
628	60	Shahabudddin.etal.2005	Indonesia	AS	abund	2	-1.51667	120.183	2290	1982	834.3	36.8	0.596	245613043	2002	arthropods	NA	NA	44	1	0	0	0	1	1	NA	NA	NA	0	3.24	2.09	4	0.46	1	4	1.47395	0.635783
629	60	Shahabudddin.etal.2005	Indonesia	AS	abund	2	-1.51667	120.183	2290	1982	834.3	36.8	0.596	245613043	2002	arthropods	NA	NA	44	1	0	0	0	1	1	NA	NA	NA	0	10.27	2.14	4	2.24	1.53	4	3.74969	1.37876
630	60	Shahabudddin.etal.2005	Indonesia	AS	abund	2	-1.51667	120.183	2290	1982	834.3	36.8	0.596	245613043	2002	arthropods	NA	NA	44	1	0	0	0	1	1	NA	NA	NA	0	1.49	0.57	4	4.26	2.58	4	-1.28783	0.603657
631	60	Shahabudddin.etal.2005	Indonesia	AS	abund	2	-1.51667	120.183	2290	1982	834.3	36.8	0.596	245613043	2002	arthropods	NA	NA	44	1	0	0	0	1	1	NA	NA	NA	0	1.98	0.83	4	0.75	0.97	4	1.18355	0.587549
632	60	Shahabudddin.etal.2005	Indonesia	AS	abund	2	-1.51667	120.183	2290	1982	834.3	36.8	0.596	245613043	2002	arthropods	NA	NA	44	1	0	0	0	1	1	NA	NA	NA	0	11.05	4.24	4	0.71	0.54	4	2.97173	1.05195
633	60	Shahabudddin.etal.2005	Indonesia	AS	abund	2	-1.51667	120.183	2290	1982	834.3	36.8	0.596	245613043	2002	arthropods	NA	NA	44	1	0	0	0	1	1	NA	NA	NA	0	64.25	9.12	4	17	5.6	4	5.42353	2.33842
634	60	Shahabudddin.etal.2005	Indonesia	AS	abund	2	-1.51667	120.183	2290	1982	834.3	36.8	0.596	245613043	2002	arthropods	NA	NA	44	1	0	0	0	1	1	NA	NA	NA	0	29.93	3.16	4	4.7	1.25	4	9.12032	5.69877
635	60	Shahabudddin.etal.2005	Indonesia	AS	abund	2	-1.51667	120.183	2290	1982	834.3	36.8	0.596	245613043	2002	arthropods	NA	NA	44	1	0	0	0	1	1	NA	NA	NA	0	3.24	2.09	4	1.23	0.95	4	1.07551	0.572295
636	60	Shahabudddin.etal.2005	Indonesia	AS	abund	2	-1.51667	120.183	2290	1982	834.3	36.8	0.596	245613043	2002	arthropods	NA	NA	44	1	0	0	0	1	1	NA	NA	NA	0	10.27	2.14	4	3.2	2.7	4	2.52086	0.897172
637	60	Shahabudddin.etal.2005	Indonesia	AS	abund	2	-1.51667	120.183	2290	1982	834.3	36.8	0.596	245613043	2002	arthropods	NA	NA	44	1	0	0	0	1	1	NA	NA	NA	0	1.49	0.57	4	6.45	1.35	4	-4.15789	1.5805
638	60	Shahabudddin.etal.2005	Indonesia	AS	abund	2	-1.51667	120.183	2290	1982	834.3	36.8	0.596	245613043	2002	arthropods	NA	NA	44	1	0	0	0	1	1	NA	NA	NA	0	1.98	0.83	4	1.23	1.27	4	0.607261	0.523048
639	60	Shahabudddin.etal.2005	Indonesia	AS	abund	2	-1.51667	120.183	2290	1982	834.3	36.8	0.596	245613043	2002	arthropods	NA	NA	44	1	0	0	0	1	1	NA	NA	NA	0	11.05	4.24	4	1.5	0.53	4	2.74548	0.971105
640	60	Shahabudddin.etal.2005	Indonesia	AS	abund	2	-1.51667	120.183	2290	1982	834.3	36.8	0.596	245613043	2002	arthropods	NA	NA	44	1	0	0	0	1	1	NA	NA	NA	0	64.25	9.12	4	22.75	6.65	4	4.51665	1.77501
641	60	Shahabudddin.etal.2005	Indonesia	AS	abund	2	-1.51667	120.183	2290	1982	834.3	36.8	0.596	245613043	2002	arthropods	NA	NA	44	1	0	0	0	1	1	NA	NA	NA	0	29.93	3.16	4	8.82	4.13	4	4.9867	2.0542
642	60	Shahabudddin.etal.2005	Indonesia	AS	abund	2	-1.51667	120.183	2290	1982	834.3	36.8	0.596	245613043	2002	arthropods	NA	NA	44	1	0	0	0	1	1	NA	NA	NA	0	3.24	2.09	4	0.03	0	4	1.88672	0.722481
643	60	Shahabudddin.etal.2005	Indonesia	AS	abund	2	-1.51667	120.183	2290	1982	834.3	36.8	0.596	245613043	2002	arthropods	NA	NA	44	1	0	0	0	1	1	NA	NA	NA	0	10.27	2.14	4	2.84	2.24	4	2.94622	1.04251
644	60	Shahabudddin.etal.2005	Indonesia	AS	abund	2	-1.51667	120.183	2290	1982	834.3	36.8	0.596	245613043	2002	arthropods	NA	NA	44	1	0	0	0	1	1	NA	NA	NA	0	1.49	0.57	4	5.19	1.74	4	-2.48236	0.885133
645	60	Shahabudddin.etal.2005	Indonesia	AS	abund	2	-1.51667	120.183	2290	1982	834.3	36.8	0.596	245613043	2002	arthropods	NA	NA	44	1	0	0	0	1	1	NA	NA	NA	0	1.98	0.83	4	0.99	1.15	4	0.8575	0.545957
646	60	Shahabudddin.etal.2005	Indonesia	AS	abund	2	-1.51667	120.183	2290	1982	834.3	36.8	0.596	245613043	2002	arthropods	NA	NA	44	1	0	0	0	1	1	NA	NA	NA	0	11.05	4.24	4	3.74	1.79	4	1.95113	0.737931
647	60	Shahabudddin.etal.2005	Indonesia	AS	abund	2	-1.51667	120.183	2290	1982	834.3	36.8	0.596	245613043	2002	arthropods	NA	NA	44	1	0	0	0	1	1	NA	NA	NA	0	64.25	9.12	4	26.25	9.22	4	3.59949	1.30977
648	60	Shahabudddin.etal.2005	Indonesia	AS	sppR	2	-1.51667	120.183	2290	1982	834.3	36.8	0.596	245613043	2002	arthropods	NA	NA	44	1	0	0	0	1	1	NA	NA	NA	0	10	1.41	4	7.25	0.5	4	2.25809	0.818685
649	60	Shahabudddin.etal.2005	Indonesia	AS	sppR	2	-1.51667	120.183	2290	1982	834.3	36.8	0.596	245613043	2002	arthropods	NA	NA	44	1	0	0	0	1	1	NA	NA	NA	0	10	1.41	4	7.75	9.57	4	0.28573	0.505103
650	60	Shahabudddin.etal.2005	Indonesia	AS	sppR	2	-1.51667	120.183	2290	1982	834.3	36.8	0.596	245613043	2002	arthropods	NA	NA	44	1	0	0	0	1	1	NA	NA	NA	0	10	1.41	4	7	0	4	2.61367	0.926954
651	61	Sodhi.etal.2003	Singapore	AS	abund	2	1.35399	103.778	1.64	1990	266.5	47.8	0.724	4740737	2000	mammal	NA	NA	6	1	0	0	0	0	0	NA	10	10	0	1.04	0.057723	2	0.85	0.112245	2	1.20109	1.18033
652	62	Smart.etal.2005	South Africa	AF	abund	0	-24.5597	31.104	3.5	1971	422	65	0.638	49004031	2005	herptiles	Lygodactylus capensis	NA	83	1	1	0	0	0	1	NE	10	10	0	35.56	55.42	3	26.42	39.43	3	0.151633	0.668583
653	62	Smart.etal.2005	South Africa	AF	abund	0	-24.5597	31.104	3.5	1971	422	65	0.638	49004031	2005	herptiles	Acanthocercus atricollis	NA	83	1	1	0	0	0	1	LC	10	10	0	0.24	0.36	3	0.42	0.55	3	-0.308984	0.674623
654	62	Smart.etal.2005	South Africa	AF	abund	0	-24.5597	31.104	3.5	1971	422	65	0.638	49004031	2005	herptiles	Mabuya varia	NA	83	1	1	0	0	0	1	NE	10	10	0	0.1	0.44	3	0.17	0.3	3	-0.14832	0.6685
655	62	Smart.etal.2005	South Africa	AF	abund	0	-24.5597	31.104	3.5	1971	422	65	0.638	49004031	2005	herptiles	Mabuya striata	NA	83	1	1	0	0	0	1	LC	10	10	0	0.09	0.21	3	0.07	0.23	3	0.0724601	0.667104
656	62	Smart.etal.2005	South Africa	AF	abund	0	-24.5597	31.104	3.5	1971	422	65	0.638	49004031	2005	herptiles	Homopholis wahlbergii	NA	83	1	1	0	0	0	1	NE	10	10	0	0	0	3	0.19	0.34	3	-0.630565	0.699801
657	62	Smart.etal.2005	South Africa	AF	abund	0	-24.5597	31.104	3.5	1971	422	65	0.638	49004031	2005	herptiles	Chamaeleo dilepis	NA	83	1	1	0	0	0	1	LC	10	10	0	0	0	3	6.6	28.02	3	-0.265785	0.672553
658	62	Smart.etal.2005	South Africa	AF	abund	0	-24.5597	31.104	3.5	1971	422	65	0.638	49004031	2005	herptiles	Cordylys tropidosternum	NA	83	1	1	0	0	0	1	NA	10	10	0	0.06	0.2	3	0.1	0.22	3	-0.151806	0.668587
659	62	Smart.etal.2005	South Africa	AF	abund	0	-24.5597	31.104	3.5	1971	422	65	0.638	49004031	2005	herptiles	Cordylus tropidosternum	NA	83	1	1	0	0	0	1	NE	10	10	0	0.06	0.2	3	0.1	0.22	3	-0.151806	0.668587
660	62	Smart.etal.2005	South Africa	AF	abund	0	-24.5597	31.104	3.5	1971	422	65	0.638	49004031	2005	plants	NA	NA	83	1	0	0	0	0	1	NA	10	10	0	192.4	99.1	3	204.3	118.4	3	-0.086967	0.667297
661	62	Smart.etal.2005	South Africa	AF	sppR	0	-24.5597	31.104	3.5	1971	422	65	0.638	49004031	2005	plants	NA	NA	83	1	0	0	0	0	1	NA	10	10	0	4.7	3	3	12.5	8.2	3	-1.00799	0.751338
662	62	Smart.etal.2005	South Africa	AF	sppR	0	-24.5597	31.104	3.5	1971	422	65	0.638	49004031	2005	plants	NA	NA	83	1	0	0	0	0	1	NA	10	10	0	353	288.69	3	97.44	95.62	3	0.948226	0.741594
663	62	Smart.etal.2005	South Africa	AF	sppR	0	-24.5597	31.104	3.5	1971	422	65	0.638	49004031	2005	herptiles	NA	NA	83	1	0	0	0	0	1	NA	10	10	0	1.67	1.53	3	3.67	1.53	3	-1.04299	0.757318
664	62	Smart.etal.2005	South Africa	AF	sppR	0	-24.5597	31.104	3.5	1971	422	65	0.638	49004031	2005	herptiles	NA	NA	83	1	0	0	0	0	1	NA	10	10	0	4	1	3	5.67	0.58	3	-1.63006	0.888091
665	63	Stokes.etal.2010	Congo	AF	abund	2	2.51402	16.5915	4190	1993	15.1	NA	0.536	4243929	2010	mammal	Loxodonta africana	1	58	1	1	1	1	0	0	VU	200	400	0	0.55	0.292256	21	0.61	0.533523	15	-0.143362	0.114571
666	63	Stokes.etal.2010	Congo	AF	abund	2	2.51402	16.5915	4190	1993	15.1	NA	0.536	4243929	2010	mammal	Loxodonta africana	1	58	1	1	1	1	0	0	VU	200	400	0	0.55	0.292256	21	0.7	0.957228	22	-0.205974	0.0935669
667	63	Stokes.etal.2010	Congo	AF	abund	2	2.51402	16.5915	4190	1993	15.1	NA	0.536	4243929	2010	mammal	Loxodonta africana	1	58	1	1	1	1	0	0	VU	200	400	0	0.55	0.292256	21	0.33	0.604651	20	0.457964	0.100177
668	63	Stokes.etal.2010	Congo	AF	abund	2	2.51402	16.5915	4190	1993	15.1	NA	0.536	4243929	2010	mammal	Loxodonta africana	1	58	1	1	1	1	0	0	VU	200	400	0	0.55	0.292256	21	0.02	0.0523643	15	2.28633	0.186887
669	63	Stokes.etal.2010	Congo	AF	abund	2	2.51402	16.5915	4190	1993	15.1	NA	0.536	4243929	2010	mammal	Loxodonta africana	1	58	1	1	1	1	0	0	VU	200	400	0	0.55	0.292256	21	0.43	1.02479	24	0.152015	0.0895425
670	63	Stokes.etal.2010	Congo	AF	abund	2	2.51402	16.5915	4190	1993	15.1	NA	0.536	4243929	2010	mammal	Loxodonta africana	1	58	1	1	1	1	0	0	VU	200	400	0	0.55	0.292256	21	0.009	0.0477198	48	3.24975	0.14498
671	63	Stokes.etal.2010	Congo	AF	abund	2	2.51402	16.5915	4190	1993	15.1	NA	0.536	4243929	2010	mammal	Gorilla gorilla	1	58	1	1	1	1	0	0	CE	200	400	0	1.02	1.37945	21	2.16	3.49754	15	-0.449232	0.117089
672	63	Stokes.etal.2010	Congo	AF	abund	2	2.51402	16.5915	4190	1993	15.1	NA	0.536	4243929	2010	mammal	Pan troglodytes	1	58	1	1	1	1	0	0	EN	200	400	0	1.03	1.28593	21	0.39	0.414963	15	0.612545	0.119497
673	63	Stokes.etal.2010	Congo	AF	abund	2	2.51402	16.5915	4190	1993	15.1	NA	0.536	4243929	2010	mammal	Gorilla gorilla	1	58	1	1	1	1	0	0	CE	200	400	0	1.02	1.37945	21	4.08	6.09036	22	-0.672862	0.0983381
674	63	Stokes.etal.2010	Congo	AF	abund	2	2.51402	16.5915	4190	1993	15.1	NA	0.536	4243929	2010	mammal	Pan troglodytes	1	58	1	1	1	1	0	0	EN	200	400	0	1.03	1.28593	21	0.34	0.813644	22	0.632753	0.0977291
675	63	Stokes.etal.2010	Congo	AF	abund	2	2.51402	16.5915	4190	1993	15.1	NA	0.536	4243929	2010	mammal	Gorilla gorilla	1	58	1	1	1	1	0	0	CE	200	400	0	1.02	1.37945	21	0.78	1.63142	20	0.156122	0.0979163
676	63	Stokes.etal.2010	Congo	AF	abund	2	2.51402	16.5915	4190	1993	15.1	NA	0.536	4243929	2010	mammal	Pan troglodytes	1	58	1	1	1	1	0	0	EN	200	400	0	1.03	1.28593	21	0.48	0.741553	20	0.510566	0.100798
677	63	Stokes.etal.2010	Congo	AF	abund	2	2.51402	16.5915	4190	1993	15.1	NA	0.536	4243929	2010	mammal	Gorilla gorilla	1	58	1	1	1	1	0	0	CE	200	400	0	1.02	1.37945	21	0.15	0.395202	15	0.781871	0.122776
678	63	Stokes.etal.2010	Congo	AF	abund	2	2.51402	16.5915	4190	1993	15.1	NA	0.536	4243929	2010	mammal	Pan troglodytes	1	58	1	1	1	1	0	0	EN	200	400	0	1.03	1.28593	21	0.05	0.108681	15	0.969124	0.12733
679	63	Stokes.etal.2010	Congo	AF	abund	2	2.51402	16.5915	4190	1993	15.1	NA	0.536	4243929	2010	mammal	Gorilla gorilla	1	58	1	1	1	1	0	0	CE	200	400	0	1.02	1.37945	21	0.86	1.63716	24	0.103229	0.0894041
680	63	Stokes.etal.2010	Congo	AF	abund	2	2.51402	16.5915	4190	1993	15.1	NA	0.536	4243929	2010	mammal	Pan troglodytes	1	58	1	1	1	1	0	0	EN	200	400	0	1.03	1.28593	21	0.37	0.612372	24	0.658462	0.0941032
681	63	Stokes.etal.2010	Congo	AF	abund	2	2.51402	16.5915	4190	1993	15.1	NA	0.536	4243929	2010	mammal	Gorilla gorilla	1	58	1	1	1	1	0	0	CE	200	400	0	1.02	1.37945	21	2.27	2.56273	48	-0.543299	0.0705913
682	63	Stokes.etal.2010	Congo	AF	abund	2	2.51402	16.5915	4190	1993	15.1	NA	0.536	4243929	2010	mammal	Pan troglodytes	1	58	1	1	1	1	0	0	EN	200	400	0	1.03	1.28593	21	0.13	0.335806	48	1.17588	0.0784718
683	64	Thiollay.2006b	Burkina Faso, Mali and Niger	AF	abund	0	14.9157	0.372283	NA	NA	NA	NA	NA	NA	1973	birds	Neophron percnopterus	NA	0	1	1	0	0	0	1	EN	NA	2000	1	0	0	5	9.4	20.0731	37	-0.484296	0.229819
684	64	Thiollay.2006b	Burkina Faso, Mali and Niger	AF	abund	0	14.9157	0.372283	NA	NA	NA	NA	NA	NA	2004	birds	Neophron percnopterus	NA	0	1	1	0	0	0	1	EN	NA	2000	1	0	0	5	1.3	3.04138	37	-0.442048	0.229353
685	64	Thiollay.2006b	Burkina Faso, Mali and Niger	AF	abund	0	14.9157	0.372283	NA	NA	NA	NA	NA	NA	1973	birds	Necrosyrtes monachus	NA	0	1	1	0	0	0	1	EN	NA	2000	1	23.6	12.7456	5	84.4	73.6014	37	-0.852889	0.235687
686	64	Thiollay.2006b	Burkina Faso, Mali and Niger	AF	abund	0	14.9157	0.372283	NA	NA	NA	NA	NA	NA	2004	birds	Necrosyrtes monachus	NA	0	1	1	0	0	0	1	EN	NA	2000	1	16.2	13.4164	5	46.4	68.1269	37	-0.457459	0.229518
687	64	Thiollay.2006b	Burkina Faso, Mali and Niger	AF	abund	0	14.9157	0.372283	NA	NA	NA	NA	NA	NA	1973	birds	Gyps africanus	NA	0	1	1	0	0	0	1	NT	NA	2000	1	30.8	13.1928	5	9.8	9.73242	37	2.03354	0.276256
688	64	Thiollay.2006b	Burkina Faso, Mali and Niger	AF	abund	0	14.9157	0.372283	NA	NA	NA	NA	NA	NA	2004	birds	Gyps africanus	NA	0	1	1	0	0	0	1	NT	NA	2000	1	15.4	18.1122	5	0.3	1.82483	37	2.47595	0.300007
689	64	Thiollay.2006b	Burkina Faso, Mali and Niger	AF	abund	0	14.9157	0.372283	NA	NA	NA	NA	NA	NA	1973	birds	Gyps rueppellii	NA	0	1	1	0	0	0	1	NT	NA	2000	1	3.4	0.894427	5	61.3	190.39	37	-0.314507	0.228205
690	64	Thiollay.2006b	Burkina Faso, Mali and Niger	AF	abund	0	14.9157	0.372283	NA	NA	NA	NA	NA	NA	2004	birds	Gyps rueppellii	NA	0	1	1	0	0	0	1	NT	NA	2000	1	2.8	0	5	2.5	7.90759	37	0.0392351	0.227045
691	64	Thiollay.2006b	Burkina Faso, Mali and Niger	AF	abund	0	14.9157	0.372283	NA	NA	NA	NA	NA	NA	1973	birds	Torgos tracheliotus	NA	0	1	1	0	0	0	1	VU	NA	2000	1	1.8	1.78885	5	2.9	3.64966	37	-0.307622	0.228154
692	64	Thiollay.2006b	Burkina Faso, Mali and Niger	AF	abund	0	14.9157	0.372283	NA	NA	NA	NA	NA	NA	2004	birds	Torgos tracheliotus	NA	0	1	1	0	0	0	1	VU	NA	2000	1	1.1	0.894427	5	0.1	0.608276	37	1.52666	0.254774
693	64	Thiollay.2006b	Burkina Faso, Mali and Niger	AF	abund	0	14.9157	0.372283	NA	NA	NA	NA	NA	NA	1973	birds	Trigonoceps occipitalis	NA	0	1	1	0	0	0	1	VU	NA	2000	1	4.4	2.23607	5	1.2	1.21655	37	2.31956	0.291079
694	64	Thiollay.2006b	Burkina Faso, Mali and Niger	AF	abund	0	14.9157	0.372283	NA	NA	NA	NA	NA	NA	2004	birds	Trigonoceps occipitalis	NA	0	1	1	0	0	0	1	VU	NA	2000	1	1.3	1.34164	5	0	0	37	3.00625	0.334617
695	64	Thiollay.2006b	Burkina Faso, Mali and Niger	AF	abund	0	14.9157	0.372283	NA	NA	NA	NA	NA	NA	1973	birds	Haliaeetus vocifer	NA	0	1	1	0	0	0	1	LC	NA	2000	1	2.8	2.01246	5	4.9	12.1655	37	-0.178249	0.227405
696	64	Thiollay.2006b	Burkina Faso, Mali and Niger	AF	abund	0	14.9157	0.372283	NA	NA	NA	NA	NA	NA	2004	birds	Haliaeetus vocifer	NA	0	1	1	0	0	0	1	LC	NA	2000	1	2.1	2.45967	5	0	0	37	2.64887	0.310557
697	64	Thiollay.2006b	Burkina Faso, Mali and Niger	AF	abund	0	14.9157	0.372283	NA	NA	NA	NA	NA	NA	1973	birds	Circaetus beaudouini	NA	0	1	1	0	0	0	1	VU	NA	2000	1	4.4	2.23607	5	1.4	2.43311	37	1.21921	0.244723
698	64	Thiollay.2006b	Burkina Faso, Mali and Niger	AF	abund	0	14.9157	0.372283	NA	NA	NA	NA	NA	NA	2004	birds	Circaetus beaudouini	NA	0	1	1	0	0	0	1	VU	NA	2000	1	1.9	1.78885	5	0.1	0.608276	37	2.18542	0.283885
699	64	Thiollay.2006b	Burkina Faso, Mali and Niger	AF	abund	0	14.9157	0.372283	NA	NA	NA	NA	NA	NA	1973	birds	Circaetus cinereus	NA	0	1	1	0	0	0	1	LC	NA	2000	1	2.2	0.447214	5	1.4	0.608276	37	1.32106	0.247803
700	64	Thiollay.2006b	Burkina Faso, Mali and Niger	AF	abund	0	14.9157	0.372283	NA	NA	NA	NA	NA	NA	2004	birds	Circaetus cinereus	NA	0	1	1	0	0	0	1	LC	NA	2000	1	1	0.894427	5	0.2	0.608276	37	1.22133	0.244785
701	64	Thiollay.2006b	Burkina Faso, Mali and Niger	AF	abund	0	14.9157	0.372283	NA	NA	NA	NA	NA	NA	1973	birds	Circaetus cinerascens	NA	0	1	1	0	0	0	1	LC	NA	2000	1	1.4	1.34164	5	0	0	37	3.23751	0.351806
702	64	Thiollay.2006b	Burkina Faso, Mali and Niger	AF	abund	0	14.9157	0.372283	NA	NA	NA	NA	NA	NA	2004	birds	Circaetus cinerascens	NA	0	1	1	0	0	0	1	LC	NA	2000	1	0.6	0.894427	5	0	0	37	2.08125	0.278594
703	64	Thiollay.2006b	Burkina Faso, Mali and Niger	AF	abund	0	14.9157	0.372283	NA	NA	NA	NA	NA	NA	1973	birds	Terathopius ecaudatus	NA	0	1	1	0	0	0	1	NT	NA	2000	1	18.5	8.04984	5	2.4	2.43311	37	4.59681	0.478582
704	64	Thiollay.2006b	Burkina Faso, Mali and Niger	AF	abund	0	14.9157	0.372283	NA	NA	NA	NA	NA	NA	2004	birds	Terathopius ecaudatus	NA	0	1	1	0	0	0	1	NT	NA	2000	1	11.6	11.8512	5	0	0	37	3.0368	0.336814
705	64	Thiollay.2006b	Burkina Faso, Mali and Niger	AF	abund	0	14.9157	0.372283	NA	NA	NA	NA	NA	NA	1973	birds	Aquila rapax	NA	0	1	1	0	0	0	1	LC	NA	2000	1	2.3	1.56525	5	1.6	1.21655	37	0.546891	0.230588
706	64	Thiollay.2006b	Burkina Faso, Mali and Niger	AF	abund	0	14.9157	0.372283	NA	NA	NA	NA	NA	NA	2004	birds	Aquila rapax	NA	0	1	1	0	0	0	1	LC	NA	2000	1	0.8	1.56525	5	0.2	0.608276	37	0.774294	0.234164
707	64	Thiollay.2006b	Burkina Faso, Mali and Niger	AF	abund	0	14.9157	0.372283	NA	NA	NA	NA	NA	NA	1973	birds	Aquila wahlbergi	NA	0	1	1	0	0	0	1	LC	NA	2000	1	3.1	2.45967	5	1.1	1.82483	37	1.0339	0.239753
708	64	Thiollay.2006b	Burkina Faso, Mali and Niger	AF	abund	0	14.9157	0.372283	NA	NA	NA	NA	NA	NA	2004	birds	Aquila wahlbergi	NA	0	1	1	0	0	0	1	LC	NA	2000	1	2.3	2.68328	5	0	0	37	2.65938	0.311221
709	64	Thiollay.2006b	Burkina Faso, Mali and Niger	AF	abund	0	14.9157	0.372283	NA	NA	NA	NA	NA	NA	1973	birds	Hieraaetus spilogaster	NA	0	1	1	0	0	0	1	LC	NA	2000	1	3	1.11803	5	0.8	1.82483	37	1.22159	0.244792
710	64	Thiollay.2006b	Burkina Faso, Mali and Niger	AF	abund	0	14.9157	0.372283	NA	NA	NA	NA	NA	NA	2004	birds	Hieraaetus spilogaster	NA	0	1	1	0	0	0	1	LC	NA	2000	1	0.9	0.894427	5	0.1	0.608276	37	1.22133	0.244785
711	64	Thiollay.2006b	Burkina Faso, Mali and Niger	AF	abund	0	14.9157	0.372283	NA	NA	NA	NA	NA	NA	1973	birds	Lophaetus occipitalis	NA	0	1	1	0	0	0	1	LC	NA	2000	1	1.5	0.894427	5	0.7	0	37	2.775	0.318701
712	64	Thiollay.2006b	Burkina Faso, Mali and Niger	AF	abund	0	14.9157	0.372283	NA	NA	NA	NA	NA	NA	1973	birds	Polemaetus bellicosus	NA	0	1	1	0	0	0	1	NT	NA	2000	1	1.4	0.894427	5	0.8	1.21655	37	0.495396	0.229949
713	64	Thiollay.2006b	Burkina Faso, Mali and Niger	AF	abund	0	14.9157	0.372283	NA	NA	NA	NA	NA	NA	2004	birds	Polemaetus bellicosus	NA	0	1	1	0	0	0	1	NT	NA	2000	1	0.7	1.11803	5	0	0	37	1.9425	0.271947
714	64	Thiollay.2006b	Burkina Faso, Mali and Niger	AF	abund	0	14.9157	0.372283	NA	NA	NA	NA	NA	NA	1973	birds	Sagittarius serpentarius	NA	0	1	1	0	0	0	1	VU	NA	2000	1	2.3	0	5	1.5	3.64966	37	0.226692	0.227639
715	64	Thiollay.2006b	Burkina Faso, Mali and Niger	AF	abund	0	14.9157	0.372283	NA	NA	NA	NA	NA	NA	1973	birds	Elanus caeruleus	NA	0	1	1	0	0	0	1	LC	NA	2000	1	1.3	1.11803	5	2	3.64966	37	-0.197329	0.227491
716	64	Thiollay.2006b	Burkina Faso, Mali and Niger	AF	abund	0	14.9157	0.372283	NA	NA	NA	NA	NA	NA	2004	birds	Elanus caeruleus	NA	0	1	1	0	0	0	1	LC	NA	2000	1	0.2	0.447214	5	1.3	3.04138	37	-0.373593	0.228689
717	64	Thiollay.2006b	Burkina Faso, Mali and Niger	AF	abund	0	14.9157	0.372283	NA	NA	NA	NA	NA	NA	1973	birds	Chelictinia riocourii	NA	0	1	1	0	0	0	1	LC	NA	2000	1	2.3	3.80132	5	10.6	36.4966	37	-0.235051	0.227685
718	64	Thiollay.2006b	Burkina Faso, Mali and Niger	AF	abund	0	14.9157	0.372283	NA	NA	NA	NA	NA	NA	2004	birds	Chelictinia riocourii	NA	0	1	1	0	0	0	1	LC	NA	2000	1	0.1	0.223607	5	1.7	6.69104	37	-0.247285	0.227755
719	64	Thiollay.2006b	Burkina Faso, Mali and Niger	AF	abund	0	14.9157	0.372283	NA	NA	NA	NA	NA	NA	1973	birds	Milvus migrans	NA	0	1	1	0	0	0	1	LC	NA	2000	1	8.6	7.60263	5	58.3	113.139	37	-0.454183	0.229483
720	64	Thiollay.2006b	Burkina Faso, Mali and Niger	AF	abund	0	14.9157	0.372283	NA	NA	NA	NA	NA	NA	2004	birds	Milvus migrans	NA	0	1	1	0	0	0	1	LC	NA	2000	1	4.7	4.02492	5	17.5	40.7545	37	-0.324636	0.228282
721	64	Thiollay.2006b	Burkina Faso, Mali and Niger	AF	abund	0	14.9157	0.372283	NA	NA	NA	NA	NA	NA	1973	birds	Polyboroides typus	NA	0	1	1	0	0	0	1	LC	NA	2000	1	2.1	1.78885	5	0.6	113.139	37	0.013711	0.227029
722	64	Thiollay.2006b	Burkina Faso, Mali and Niger	AF	abund	0	14.9157	0.372283	NA	NA	NA	NA	NA	NA	2004	birds	Polyboroides typus	NA	0	1	1	0	0	0	1	LC	NA	2000	1	1.1	1.34164	5	0.1	0.608276	37	1.36981	0.249365
723	64	Thiollay.2006b	Burkina Faso, Mali and Niger	AF	abund	0	14.9157	0.372283	NA	NA	NA	NA	NA	NA	1973	birds	Micronisus gabar	NA	0	1	1	0	0	0	1	LC	NA	2000	1	2.8	0.894427	5	2.1	1.21655	37	0.577962	0.231004
724	64	Thiollay.2006b	Burkina Faso, Mali and Niger	AF	abund	0	14.9157	0.372283	NA	NA	NA	NA	NA	NA	2004	birds	Micronisus gabar	NA	0	1	1	0	0	0	1	LC	NA	2000	1	3	1.11803	5	1.1	1.21655	37	1.54434	0.25542
725	64	Thiollay.2006b	Burkina Faso, Mali and Niger	AF	abund	0	14.9157	0.372283	NA	NA	NA	NA	NA	NA	1973	birds	Melierax metabates	NA	0	1	1	0	0	0	1	LC	NA	2000	1	3.5	2.01246	5	3.6	3.04138	37	-0.0332056	0.22704
726	64	Thiollay.2006b	Burkina Faso, Mali and Niger	AF	abund	0	14.9157	0.372283	NA	NA	NA	NA	NA	NA	2004	birds	Melierax metabates	NA	0	1	1	0	0	0	1	LC	NA	2000	1	2.7	1.34164	5	1.5	1.82483	37	0.660528	0.232221
727	64	Thiollay.2006b	Burkina Faso, Mali and Niger	AF	abund	0	14.9157	0.372283	NA	NA	NA	NA	NA	NA	1973	birds	Accipiter badius	NA	0	1	1	0	0	0	1	LC	NA	2000	1	6.8	6.7082	5	1.3	1.21655	37	2.23446	0.286465
728	64	Thiollay.2006b	Burkina Faso, Mali and Niger	AF	abund	0	14.9157	0.372283	NA	NA	NA	NA	NA	NA	2004	birds	Accipiter badius	NA	0	1	1	0	0	0	1	LC	NA	2000	1	6	5.14296	5	0.3	0.608276	37	3.24064	0.352048
729	64	Thiollay.2006b	Burkina Faso, Mali and Niger	AF	abund	0	14.9157	0.372283	NA	NA	NA	NA	NA	NA	1973	birds	Butastur rufipennis	NA	0	1	1	0	0	0	1	LC	NA	2000	1	9.5	8.94427	5	3.5	4.25793	37	1.19375	0.243992
730	64	Thiollay.2006b	Burkina Faso, Mali and Niger	AF	abund	0	14.9157	0.372283	NA	NA	NA	NA	NA	NA	2004	birds	Butastur rufipennis	NA	0	1	1	0	0	0	1	LC	NA	2000	1	6.4	9.8387	5	0.4	1.21655	37	1.77393	0.264489
731	64	Thiollay.2006b	Burkina Faso, Mali and Niger	AF	abund	0	14.9157	0.372283	NA	NA	NA	NA	NA	NA	1973	birds	Kaupifalco monogrammicus	NA	0	1	1	0	0	0	1	LC	NA	2000	1	4.9	6.26099	5	0.6	0.608276	37	2.04569	0.276847
732	64	Thiollay.2006b	Burkina Faso, Mali and Niger	AF	abund	0	14.9157	0.372283	NA	NA	NA	NA	NA	NA	2004	birds	Kaupifalco monogrammicus	NA	0	1	1	0	0	0	1	LC	NA	2000	1	2.9	4.69574	5	0.4	1.21655	37	1.30419	0.247276
733	64	Thiollay.2006b	Burkina Faso, Mali and Niger	AF	abund	0	14.9157	0.372283	NA	NA	NA	NA	NA	NA	1973	birds	Buteo auguralis	NA	0	1	1	0	0	0	1	LC	NA	2000	1	0.8	0.223607	5	2.7	10.949	37	-0.17946	0.22741
734	64	Thiollay.2006b	Burkina Faso, Mali and Niger	AF	abund	0	14.9157	0.372283	NA	NA	NA	NA	NA	NA	2004	birds	Buteo auguralis	NA	0	1	1	0	0	0	1	LC	NA	2000	1	1.3	1.34164	5	0.2	1.21655	37	0.877679	0.236197
735	64	Thiollay.2006b	Burkina Faso, Mali and Niger	AF	abund	0	14.9157	0.372283	NA	NA	NA	NA	NA	NA	1973	birds	Falco tinnunculus	NA	0	1	1	0	0	0	1	LC	NA	2000	1	4.9	4.02492	5	12.5	22.5062	37	-0.348609	0.228474
736	64	Thiollay.2006b	Burkina Faso, Mali and Niger	AF	abund	0	14.9157	0.372283	NA	NA	NA	NA	NA	NA	2004	birds	Falco tinnunculus	NA	0	1	1	0	0	0	1	LC	NA	2000	1	1.2	1.11803	5	3.1	4.25793	37	-0.459722	0.229543
737	64	Thiollay.2006b	Burkina Faso, Mali and Niger	AF	abund	0	14.9157	0.372283	NA	NA	NA	NA	NA	NA	1973	birds	Falco alopex	NA	0	1	1	0	0	0	1	LC	NA	2000	1	0.9	0.894427	5	5.9	15.8152	37	-0.326901	0.228299
738	64	Thiollay.2006b	Burkina Faso, Mali and Niger	AF	abund	0	14.9157	0.372283	NA	NA	NA	NA	NA	NA	2004	birds	Falco alopex	NA	0	1	1	0	0	0	1	LC	NA	2000	1	1.2	1.11803	5	2.1	12.1655	37	-0.0764725	0.227097
739	64	Thiollay.2006b	Burkina Faso, Mali and Niger	AF	abund	0	14.9157	0.372283	NA	NA	NA	NA	NA	NA	1973	birds	Falco ardosiaceus	NA	0	1	1	0	0	0	1	LC	NA	2000	1	5.6	3.3541	5	1	0.608276	37	3.73764	0.393336
740	64	Thiollay.2006b	Burkina Faso, Mali and Niger	AF	abund	0	14.9157	0.372283	NA	NA	NA	NA	NA	NA	2004	birds	Falco ardosiaceus	NA	0	1	1	0	0	0	1	LC	NA	2000	1	4.4	2.90689	5	0.4	0.608276	37	3.61581	0.382671
741	64	Thiollay.2006b	Burkina Faso, Mali and Niger	AF	abund	0	14.9157	0.372283	NA	NA	NA	NA	NA	NA	1973	birds	Falco chicquera	NA	0	1	1	0	0	0	1	LC	NA	2000	1	1.1	1.11803	5	1.5	1.82483	37	-0.222107	0.227614
742	64	Thiollay.2006b	Burkina Faso, Mali and Niger	AF	abund	0	14.9157	0.372283	NA	NA	NA	NA	NA	NA	2004	birds	Falco chicquera	NA	0	1	1	0	0	0	1	LC	NA	2000	1	0.2	0.447214	5	0.7	1.82483	37	-0.282424	0.227977
743	64	Thiollay.2006b	Burkina Faso, Mali and Niger	AF	abund	0	14.9157	0.372283	NA	NA	NA	NA	NA	NA	1973	birds	Falco biarmicus	NA	0	1	1	0	0	0	1	LC	NA	2000	1	1.3	0.67082	5	1.9	1.82483	37	-0.337513	0.228383
744	64	Thiollay.2006b	Burkina Faso, Mali and Niger	AF	abund	0	14.9157	0.372283	NA	NA	NA	NA	NA	NA	2004	birds	Falco biarmicus	NA	0	1	1	0	0	0	1	LC	NA	2000	1	0.8	0.67082	5	1.2	2.43311	37	-0.169305	0.227368
745	64	Thiollay.2006b	Burkina Faso, Mali and Niger	AF	abund	0	14.9157	0.372283	NA	NA	NA	NA	NA	NA	1973	birds	Falco cuvieri	NA	0	1	1	0	0	0	1	NE	NA	2000	1	1.1	0.67082	5	0.6	0	37	2.3125	0.29069
746	64	Thiollay.2006b	Burkina Faso, Mali and Niger	AF	abund	0	14.9157	0.372283	NA	NA	NA	NA	NA	NA	2004	birds	Falco cuvieri	NA	0	1	1	0	0	0	1	NE	NA	2000	1	0.6	0.223607	5	0	0	37	8.32501	1.0521
747	64	Thiollay.2006b	Burkina Faso, Mali and Niger	AF	abund	0	14.9157	0.372283	NA	NA	NA	NA	NA	NA	1973	birds	Circaetus gallicus	NA	0	1	1	0	0	0	1	LC	NA	2000	1	0.4	0.223607	5	2.2	1.82483	37	-1.01926	0.239395
748	64	Thiollay.2006b	Burkina Faso, Mali and Niger	AF	abund	0	14.9157	0.372283	NA	NA	NA	NA	NA	NA	2004	birds	Circaetus gallicus	NA	0	1	1	0	0	0	1	LC	NA	2000	1	0	0	5	1.3	2.43311	37	-0.552561	0.230662
749	64	Thiollay.2006b	Burkina Faso, Mali and Niger	AF	abund	0	14.9157	0.372283	NA	NA	NA	NA	NA	NA	1973	birds	Circus macrourus	NA	0	1	1	0	0	0	1	NT	NA	2000	1	0.9	0.447214	5	1.4	1.82483	37	-0.282424	0.227977
750	64	Thiollay.2006b	Burkina Faso, Mali and Niger	AF	abund	0	14.9157	0.372283	NA	NA	NA	NA	NA	NA	2004	birds	Circus macrourus	NA	0	1	1	0	0	0	1	NT	NA	2000	1	0.5	1.11803	5	0.5	0.608276	37	0	0.227027
751	64	Thiollay.2006b	Burkina Faso, Mali and Niger	AF	abund	0	14.9157	0.372283	NA	NA	NA	NA	NA	NA	1973	birds	Circus pygargus	NA	0	1	1	0	0	0	1	LC	NA	2000	1	2.8	3.1305	5	3.6	8.51587	37	-0.0964322	0.227138
752	64	Thiollay.2006b	Burkina Faso, Mali and Niger	AF	abund	0	14.9157	0.372283	NA	NA	NA	NA	NA	NA	2004	birds	Circus pygargus	NA	0	1	1	0	0	0	1	LC	NA	2000	1	1.2	1.56525	5	0.9	1.21655	37	0.234382	0.227681
753	64	Thiollay.2006b	Burkina Faso, Mali and Niger	AF	abund	0	14.9157	0.372283	NA	NA	NA	NA	NA	NA	1973	birds	Circus aeruginosus	NA	0	1	1	0	0	0	1	LC	NA	2000	1	3.9	4.69574	5	3.4	9.12414	37	0.0558569	0.227064
754	64	Thiollay.2006b	Burkina Faso, Mali and Niger	AF	abund	0	14.9157	0.372283	NA	NA	NA	NA	NA	NA	2004	birds	Circus aeruginosus	NA	0	1	1	0	0	0	1	LC	NA	2000	1	4.9	3.57771	5	3.1	7.90759	37	0.232778	0.227672
755	64	Thiollay.2006b	Burkina Faso, Mali and Niger	AF	abund	0	14.9157	0.372283	NA	NA	NA	NA	NA	NA	1973	birds	Hieraaetus pennatus	NA	0	1	1	0	0	0	1	LC	NA	2000	1	2	2.23607	5	1.4	1.21655	37	0.434918	0.229279
756	64	Thiollay.2006b	Burkina Faso, Mali and Niger	AF	abund	0	14.9157	0.372283	NA	NA	NA	NA	NA	NA	2004	birds	Hieraaetus pennatus	NA	0	1	1	0	0	0	1	LC	NA	2000	1	1.6	2.23607	5	1.5	1.82483	37	0.0524651	0.22706
757	65	Veddeler.etal.2005	Indonesia	AS	sppR	2	-1.51667	120.183	2290	1982	834.3	36.8	0.596	245613043	2001	arthropods	NA	NA	44	1	0	0	0	0	1	NA	5	10	0	9.34	0.97	4	3.92	1.81019	8	3.11606	0.779576
758	65	Veddeler.etal.2005	Indonesia	AS	sppR	2	-1.51667	120.183	2290	1982	834.3	36.8	0.596	245613043	2001	arthropods	NA	NA	44	1	0	0	0	0	1	NA	5	10	0	9.34	0.97	4	5.98	1.72534	8	2.01563	0.544282
759	65	Veddeler.etal.2005	Indonesia	AS	sppR	2	-1.51667	120.183	2290	1982	834.3	36.8	0.596	245613043	2001	arthropods	NA	NA	44	1	0	0	0	0	1	NA	5	10	0	9.34	0.97	4	5.81	1.9799	8	1.87242	0.521081
760	65	Veddeler.etal.2005	Indonesia	AS	sppR	2	-1.51667	120.183	2290	1982	834.3	36.8	0.596	245613043	2001	arthropods	NA	NA	44	1	0	0	0	0	1	NA	5	10	0	5.56	0.76	4	3.53	1.55563	8	1.3708	0.453295
761	65	Veddeler.etal.2005	Indonesia	AS	sppR	2	-1.51667	120.183	2290	1982	834.3	36.8	0.596	245613043	2001	arthropods	NA	NA	44	1	0	0	0	0	1	NA	5	10	0	5.56	0.76	4	4.65	1.6122	8	0.59484	0.389743
762	65	Veddeler.etal.2005	Indonesia	AS	sppR	2	-1.51667	120.183	2290	1982	834.3	36.8	0.596	245613043	2001	arthropods	NA	NA	44	1	0	0	0	0	1	NA	5	10	0	5.56	0.76	4	4.03	1.55563	8	1.03316	0.419476
763	65	Veddeler.etal.2005	Indonesia	AS	sppR	2	-1.51667	120.183	2290	1982	834.3	36.8	0.596	245613043	2001	arthropods	NA	NA	44	1	0	0	0	0	1	NA	5	10	0	15.35	0.96	4	7.8	1.78191	8	4.40692	1.18421
764	65	Veddeler.etal.2005	Indonesia	AS	sppR	2	-1.51667	120.183	2290	1982	834.3	36.8	0.596	245613043	2001	arthropods	NA	NA	44	1	0	0	0	0	1	NA	5	10	0	15.35	0.96	4	11.03	1.83848	8	2.45222	0.625558
765	65	Veddeler.etal.2005	Indonesia	AS	sppR	2	-1.51667	120.183	2290	1982	834.3	36.8	0.596	245613043	2001	arthropods	NA	NA	44	1	0	0	0	0	1	NA	5	10	0	15.35	0.96	4	10.41	1.78191	8	2.88347	0.721433
766	65	Veddeler.etal.2005	Indonesia	AS	sppR	2	-1.51667	120.183	2290	1982	834.3	36.8	0.596	245613043	2001	plants	NA	NA	44	1	0	0	0	0	1	NA	5	10	0	20.71	4.22	4	22.8	9.05097	8	-0.24358	0.377472
767	65	Veddeler.etal.2005	Indonesia	AS	sppR	2	-1.51667	120.183	2290	1982	834.3	36.8	0.596	245613043	2001	plants	NA	NA	44	1	0	0	0	0	1	NA	5	10	0	20.71	4.22	4	32.31	7.94788	8	-1.52045	0.471323
768	65	Veddeler.etal.2005	Indonesia	AS	sppR	2	-1.51667	120.183	2290	1982	834.3	36.8	0.596	245613043	2001	plants	NA	NA	44	1	0	0	0	0	1	NA	5	10	0	20.71	4.22	4	40.26	8.6267	8	-2.38032	0.611079
769	66	Waltert.etal.2004	Indonesia	AS	abund	2	-1.51667	120.183	2290	1982	834.3	36.8	0.596	245613043	2002	birds	NA	NA	44	1	0	1	0	0	1	NA	NA	NA	0	15.75	2.1	4	2.75	2	4	5.50673	2.39525
770	66	Waltert.etal.2004	Indonesia	AS	abund	2	-1.51667	120.183	2290	1982	834.3	36.8	0.596	245613043	2002	birds	NA	NA	44	1	0	1	0	0	1	NA	NA	NA	0	15.75	2.1	4	3.25	3	4	4.19318	1.59892
771	66	Waltert.etal.2004	Indonesia	AS	abund	2	-1.51667	120.183	2290	1982	834.3	36.8	0.596	245613043	2002	birds	NA	NA	44	1	0	1	0	0	1	NA	NA	NA	0	15.75	2.1	4	9.5	4.2	4	1.63502	0.667081
772	66	Waltert.etal.2004	Indonesia	AS	sppR	2	-1.51667	120.183	2290	1982	834.3	36.8	0.596	245613043	2002	birds	NA	NA	44	1	0	1	0	0	1	NA	NA	NA	0	32.5169	1.4635	4	7.158	4.878	4	6.11675	2.83842
773	66	Waltert.etal.2004	Indonesia	AS	sppR	2	-1.51667	120.183	2290	1982	834.3	36.8	0.596	245613043	2002	birds	NA	NA	44	1	0	1	0	0	1	NA	NA	NA	0	19.5896	1.4925	4	1.2381	4.8508	4	4.44186	1.73313
774	66	Waltert.etal.2004	Indonesia	AS	sppR	2	-1.51667	120.183	2290	1982	834.3	36.8	0.596	245613043	2002	birds	NA	NA	44	1	0	1	0	0	1	NA	NA	NA	0	13.7812	1.4797	4	3.5584	4.8914	4	2.45737	0.877417
775	66	Waltert.etal.2004	Indonesia	AS	sppR	2	-1.51667	120.183	2290	1982	834.3	36.8	0.596	245613043	2002	birds	NA	NA	44	1	0	1	0	0	1	NA	NA	NA	0	16.4638	1.437	4	2.5985	4.8574	4	3.36244	1.20663
776	66	Waltert.etal.2004	Indonesia	AS	sppR	2	-1.51667	120.183	2290	1982	834.3	36.8	0.596	245613043	2002	birds	NA	NA	44	1	0	1	0	0	1	NA	NA	NA	0	25.2541	0.9756	4	4.7461	2.7642	4	8.59428	5.11635
777	66	Waltert.etal.2004	Indonesia	AS	sppR	2	-1.51667	120.183	2290	1982	834.3	36.8	0.596	245613043	2002	birds	NA	NA	44	1	0	1	0	0	1	NA	NA	NA	0	14.5352	0.9499	4	1.0516	2.6458	4	5.8921	2.6698
778	66	Waltert.etal.2004	Indonesia	AS	sppR	2	-1.51667	120.183	2290	1982	834.3	36.8	0.596	245613043	2002	birds	NA	NA	44	1	0	1	0	0	1	NA	NA	NA	0	10.2717	0.9294	4	2.2622	2.2988	4	3.96805	1.48409
779	66	Waltert.etal.2004	Indonesia	AS	sppR	2	-1.51667	120.183	2290	1982	834.3	36.8	0.596	245613043	2002	birds	NA	NA	44	1	0	1	0	0	1	NA	NA	NA	0	13.7908	0.934	4	1.7492	2.6836	4	5.20579	2.19376
780	66	Waltert.etal.2004	Indonesia	AS	sppR	2	-1.51667	120.183	2290	1982	834.3	36.8	0.596	245613043	2002	birds	NA	NA	44	1	0	1	0	0	1	NA	NA	NA	0	32.5169	1.4635	4	7.1377	4.4444	4	6.66282	3.27458
781	66	Waltert.etal.2004	Indonesia	AS	sppR	2	-1.51667	120.183	2290	1982	834.3	36.8	0.596	245613043	2002	birds	NA	NA	44	1	0	1	0	0	1	NA	NA	NA	0	19.5896	1.4925	4	2.2218	4.4778	4	4.52015	1.77698
782	66	Waltert.etal.2004	Indonesia	AS	sppR	2	-1.51667	120.183	2290	1982	834.3	36.8	0.596	245613043	2002	birds	NA	NA	44	1	0	1	0	0	1	NA	NA	NA	0	13.7812	1.4797	4	2.6535	4.4756	4	2.89986	1.02557
783	66	Waltert.etal.2004	Indonesia	AS	sppR	2	-1.51667	120.183	2290	1982	834.3	36.8	0.596	245613043	2002	birds	NA	NA	44	1	0	1	0	0	1	NA	NA	NA	0	16.4638	1.437	4	2.3777	4.4838	4	3.67504	1.34412
784	66	Waltert.etal.2004	Indonesia	AS	sppR	2	-1.51667	120.183	2290	1982	834.3	36.8	0.596	245613043	2002	birds	NA	NA	44	1	0	1	0	0	1	NA	NA	NA	0	25.2541	0.9756	4	4.7258	2.4932	4	9.41905	6.0449
785	66	Waltert.etal.2004	Indonesia	AS	sppR	2	-1.51667	120.183	2290	1982	834.3	36.8	0.596	245613043	2002	birds	NA	NA	44	1	0	1	0	0	1	NA	NA	NA	0	14.5352	0.9499	4	1.7469	2.4424	4	5.99456	2.74592
786	66	Waltert.etal.2004	Indonesia	AS	sppR	2	-1.51667	120.183	2290	1982	834.3	36.8	0.596	245613043	2002	birds	NA	NA	44	1	0	1	0	0	1	NA	NA	NA	0	10.2717	0.9294	4	1.9931	2.348	4	4.02718	1.51363
787	66	Waltert.etal.2004	Indonesia	AS	sppR	2	-1.51667	120.183	2290	1982	834.3	36.8	0.596	245613043	2002	birds	NA	NA	44	1	0	1	0	0	1	NA	NA	NA	0	13.7908	0.934	4	1.4606	2.3098	4	6.07937	2.80992
788	66	Waltert.etal.2004	Indonesia	AS	sppR	2	-1.51667	120.183	2290	1982	834.3	36.8	0.596	245613043	2002	birds	NA	NA	44	1	0	1	0	0	1	NA	NA	NA	0	32.5169	1.4635	4	22.8083	11.924	4	0.992741	0.561596
789	66	Waltert.etal.2004	Indonesia	AS	sppR	2	-1.51667	120.183	2290	1982	834.3	36.8	0.596	245613043	2002	birds	NA	NA	44	1	0	1	0	0	1	NA	NA	NA	0	19.5896	1.4925	4	8.5312	11.9402	4	1.12892	0.579653
790	66	Waltert.etal.2004	Indonesia	AS	sppR	2	-1.51667	120.183	2290	1982	834.3	36.8	0.596	245613043	2002	birds	NA	NA	44	1	0	1	0	0	1	NA	NA	NA	0	13.7812	1.4797	4	8.6821	11.9348	4	0.520852	0.516955
791	66	Waltert.etal.2004	Indonesia	AS	sppR	2	-1.51667	120.183	2290	1982	834.3	36.8	0.596	245613043	2002	birds	NA	NA	44	1	0	1	0	0	1	NA	NA	NA	0	16.4638	1.437	4	16.4402	11.9564	4	0.00240739	0.5
792	66	Waltert.etal.2004	Indonesia	AS	sppR	2	-1.51667	120.183	2290	1982	834.3	36.8	0.596	245613043	2002	birds	NA	NA	44	1	0	1	0	0	1	NA	NA	NA	0	25.2541	0.9756	4	16.7378	7.4798	4	1.3869	0.620219
793	66	Waltert.etal.2004	Indonesia	AS	sppR	2	-1.51667	120.183	2290	1982	834.3	36.8	0.596	245613043	2002	birds	NA	NA	44	1	0	1	0	0	1	NA	NA	NA	0	14.5352	0.9499	4	7.3609	7.4628	4	1.17148	0.585773
794	66	Waltert.etal.2004	Indonesia	AS	sppR	2	-1.51667	120.183	2290	1982	834.3	36.8	0.596	245613043	2002	birds	NA	NA	44	1	0	1	0	0	1	NA	NA	NA	0	10.2717	0.9294	4	6.322	7.5082	4	0.641319	0.525706
795	66	Waltert.etal.2004	Indonesia	AS	sppR	2	-1.51667	120.183	2290	1982	834.3	36.8	0.596	245613043	2002	birds	NA	NA	44	1	0	1	0	0	1	NA	NA	NA	0	13.7908	0.934	4	12.3302	7.5068	4	0.237186	0.503516
796	67	Anderson.etal.2001	Australia	AU	abund	2	-13.0364	132.44	19800	1979	1506.9	30.5	0.806	21766711	2001	arthropods	NA	NA	26	0	0	0	0	0	0	NA	NA	NA	0	2.03571	2.59345	10	1.71429	6.99907	10	0.0583212	0.200085
797	67	Anderson.etal.2001	Australia	AU	abund	2	-13.0364	132.44	19800	1979	1506.9	30.5	0.806	21766711	2001	arthropods	NA	NA	26	0	0	0	0	0	0	NA	NA	NA	0	2.03571	2.59345	10	1.125	3.52846	6	0.290696	0.269307
798	68	Waltert.etal.2008	Tanzania	AF	abund	2	-6.83333	31.25	4471	1974	23.2	37.6	0.572	42746620	2004	mammal	Loxodonta africana	1	32	1	1	1	0	0	1	VU	50	175	0	0.95	0.4085	44	0.46	1.29706	43	0.507523	0.0474634
799	68	Waltert.etal.2008	Tanzania	AF	abund	2	-6.83333	31.25	4471	1974	23.2	37.6	0.572	42746620	2004	mammal	Giraffa camelopardalis	1	32	1	1	1	0	0	1	LC	50	175	0	0.98	0.2352	44	0.44	0.980993	43	0.75428	0.0492529
800	68	Waltert.etal.2008	Tanzania	AF	abund	2	-6.83333	31.25	4471	1974	23.2	37.6	0.572	42746620	2004	mammal	Syncerus caffer	1	32	1	1	1	0	0	1	LC	50	175	0	2.04	1.02	44	1.61	7.28466	43	0.0824074	0.0460221
801	68	Waltert.etal.2008	Tanzania	AF	abund	2	-6.83333	31.25	4471	1974	23.2	37.6	0.572	42746620	2004	birds	Trachyphonus vaillantii	NA	32	1	1	1	0	0	1	LC	50	175	0	0.32	0.1696	44	0.07	0.509513	43	0.655653	0.0484537
802	68	Waltert.etal.2008	Tanzania	AF	abund	2	-6.83333	31.25	4471	1974	23.2	37.6	0.572	42746620	2004	mammal	Taurotragus oryx	1	32	1	1	1	0	0	1	NE	50	175	0	0.15	0.0795	44	0.08	0.278035	43	0.341008	0.0466514
803	68	Waltert.etal.2008	Tanzania	AF	abund	2	-6.83333	31.25	4471	1974	23.2	37.6	0.572	42746620	2004	mammal	Hippotragus niger	1	32	1	1	1	0	0	1	LC	50	175	0	0.96	0.6336	44	0.48	2.0774	43	0.311308	0.0465401
804	68	Waltert.etal.2008	Tanzania	AF	abund	2	-6.83333	31.25	4471	1974	23.2	37.6	0.572	42746620	2004	mammal	Equus quagga	1	32	1	1	1	0	0	1	LC	50	175	0	4	1.8	44	0.68	2.00658	43	1.72747	0.0631333
805	68	Waltert.etal.2008	Tanzania	AF	abund	2	-6.83333	31.25	4471	1974	23.2	37.6	0.572	42746620	2004	mammal	Tragelaphus strepsiceros	1	32	1	1	1	0	0	1	LC	50	175	0	0.34	0.2244	44	0.18	0.779024	43	0.278027	0.0464273
806	68	Waltert.etal.2008	Tanzania	AF	abund	2	-6.83333	31.25	4471	1974	23.2	37.6	0.572	42746620	2004	mammal	Kobus ellipsiprymnus	1	32	1	1	1	0	0	1	LC	50	175	0	0.4	0.204	44	0.07	0.518693	43	0.833495	0.0499757
807	68	Waltert.etal.2008	Tanzania	AF	abund	2	-6.83333	31.25	4471	1974	23.2	37.6	0.572	42746620	2004	mammal	Alcelaphus buselaphus	1	32	1	1	1	0	0	1	LC	50	175	0	0.26	0.1794	44	0.81	3.1338	43	-0.247051	0.0463339
808	68	Waltert.etal.2008	Tanzania	AF	abund	2	-6.83333	31.25	4471	1974	23.2	37.6	0.572	42746620	2004	mammal	Damaliscus korrigum	1	32	1	1	1	0	0	1	LC	50	175	0	3.15	1.7955	44	1.56	5.83087	43	0.367085	0.0467575
809	68	Waltert.etal.2008	Tanzania	AF	abund	2	-6.83333	31.25	4471	1974	23.2	37.6	0.572	42746620	2004	mammal	Potamochoerus larvatus	1	32	1	1	1	0	0	1	LC	50	175	0	0.21	0.1407	44	0.64	1.97248	43	-0.306585	0.0465233
810	68	Waltert.etal.2008	Tanzania	AF	abund	2	-6.83333	31.25	4471	1974	23.2	37.6	0.572	42746620	2004	mammal	Phacochoerus africanus	1	32	1	1	1	0	0	1	LC	50	175	0	1.31	0.3275	44	0.39	0.818368	43	1.46924	0.0583892
811	68	Waltert.etal.2008	Tanzania	AF	abund	2	-6.83333	31.25	4471	1974	23.2	37.6	0.572	42746620	2004	mammal	Kobus vardonii	1	32	1	1	1	0	0	1	NT	50	175	0	0.4	0.352	44	0.2	1.15411	43	0.233481	0.0462964
812	68	Waltert.etal.2008	Tanzania	AF	abund	2	-6.83333	31.25	4471	1974	23.2	37.6	0.572	42746620	2004	mammal	Aepyceros melampus	1	32	1	1	1	0	0	1	LC	50	175	0	5.02	2.1586	44	2.31	6.96793	43	0.523282	0.0475568
813	68	Waltert.etal.2008	Tanzania	AF	abund	2	-6.83333	31.25	4471	1974	23.2	37.6	0.572	42746620	2004	mammal	Redunca arundinum	1	32	1	1	1	0	0	1	LC	50	175	0	0.74	0.3922	44	0.29	1.08394	43	0.549686	0.0477196
814	68	Waltert.etal.2008	Tanzania	AF	abund	2	-6.83333	31.25	4471	1974	23.2	37.6	0.572	42746620	2004	mammal	Tragelaphus scriptus	1	32	1	1	1	0	0	1	LC	50	175	0	0.33	0.1089	44	0.39	0.997386	43	-0.0843094	0.0460239
815	68	Waltert.etal.2008	Tanzania	AF	abund	2	-6.83333	31.25	4471	1974	23.2	37.6	0.572	42746620	2004	mammal	Sylvicapra grimmia	1	32	1	1	1	0	0	1	LC	50	175	0	0.96	0.2592	44	1.13	1.77838	43	-0.133345	0.0460853
816	68	Waltert.etal.2008	Tanzania	AF	abund	2	-6.83333	31.25	4471	1974	23.2	37.6	0.572	42746620	2004	mammal	NA	NA	32	1	0	1	0	0	1	NA	50	175	0	0.37	0.1332	44	0.61	1.52001	43	-0.221761	0.0462657
817	69	Wunderle.etal.2006	Brazil	SA	sppR	6	-3.49174	-55.0852	6000	1974	2517.9	53.9	0.662	203429773	1999	birds	NA	NA	77	1	0	0	0	0	1	NA	NA	NA	0	76.3	18.2943	2	68.1	22.736	2	0.224199	1.00628
818	69	Wunderle.etal.2006	Brazil	SA	sppR	6	-3.49174	-55.0852	6000	1974	2517.9	53.9	0.662	203429773	1999	birds	NA	NA	77	1	0	0	0	0	1	NA	NA	NA	0	67.4	15.2452	2	62.4	18.424	2	0.166826	1.00348
819	70	Greve.etal.2011	South Africa	AF	abund	2	-33.978	19.0081	145.27	1979	422	65	0.638	49004031	2006	birds	NA	NA	25	1	0	1	1	0	1	NA	5	10	0	8.34062	2.9036	32	5.49375	13.1795	32	0.294701	0.0631785
820	70	Greve.etal.2011	South Africa	AF	abund	2	-32.2508	22.2844	767.88	1979	422	65	0.638	49004031	2006	birds	NA	NA	31	1	0	1	1	0	1	NA	10	50	0	15.65	7.95977	20	9.0125	19.9522	20	0.428286	0.102293
821	70	Greve.etal.2011	South Africa	AF	abund	4	-26.9614	32.4607	299.871	1983	422	65	0.638	49004031	2006	birds	NA	NA	78	1	0	1	1	0	1	NA	10	30	0	10.16	23.4384	40	9.135	48.3342	40	0.0267247	0.0500045
822	70	Greve.etal.2011	South Africa	AF	sppR	2	-33.978	19.0081	145.27	1979	422	65	0.638	49004031	2005	birds	NA	NA	25	1	0	1	1	0	1	NA	5	10	0	29.93	2.38	32	20.48	10.6349	32	1.21141	0.073965
823	70	Greve.etal.2011	South Africa	AF	sppR	2	-33.978	19.0081	145.27	1979	422	65	0.638	49004031	2006	birds	NA	NA	25	1	0	1	1	0	1	NA	5	10	0	22.64	3.21	32	15.92	17.0271	32	0.541812	0.0647934
824	70	Greve.etal.2011	South Africa	AF	sppR	2	-32.2508	22.2844	767.88	1979	422	65	0.638	49004031	2006	birds	NA	NA	31	1	0	1	1	0	1	NA	10	50	0	42.32	4.52	20	20.44	11.5381	20	2.44738	0.174871
825	70	Greve.etal.2011	South Africa	AF	sppR	2	-32.2508	22.2844	767.88	1979	422	65	0.638	49004031	2006	birds	NA	NA	31	1	0	1	1	0	1	NA	10	50	0	12.03	3.44	20	10.29	10.9567	20	0.210012	0.100551
826	70	Greve.etal.2011	South Africa	AF	sppR	2	-32.2508	22.2844	767.88	1979	422	65	0.638	49004031	2006	birds	NA	NA	31	1	0	1	1	0	1	NA	10	50	0	29.88	1.97	20	33.9	13.0139	20	-0.423339	0.10224
827	70	Greve.etal.2011	South Africa	AF	sppR	4	-26.9614	32.4607	299.871	1983	422	65	0.638	49004031	2005	birds	NA	NA	78	1	0	1	1	0	1	NA	10	30	0	46.44	5.53	40	42.81	24.6025	40	0.201617	0.0502541
828	70	Greve.etal.2011	South Africa	AF	sppR	4	-26.9614	32.4607	299.871	1983	422	65	0.638	49004031	2005	birds	NA	NA	78	1	0	1	1	0	1	NA	10	30	0	48.37	3.77	40	53.15	31.3698	40	-0.211888	0.0502806
829	70	Greve.etal.2011	South Africa	AF	sppR	4	-26.9614	32.4607	299.871	1983	422	65	0.638	49004031	2006	birds	NA	NA	78	1	0	1	1	0	1	NA	10	30	0	49.11	4.96	40	34.48	32.8877	40	0.61607	0.0523721
830	70	Greve.etal.2011	South Africa	AF	sppR	4	-26.9614	32.4607	299.871	1983	422	65	0.638	49004031	2006	birds	NA	NA	78	1	0	1	1	0	1	NA	10	30	0	38.39	3.46	40	53.3	31.1801	40	-0.66565	0.0527693
831	71	Lee.etal.2007	Indonesia	AS	sppR	2	-2.092	120.922	1925	1991	834.3	36.8	0.596	245613043	2004	birds	NA	NA	0	1	0	0	0	0	1	NA	NA	420	1	16.825	7.14672	8	5.4875	13.3421	8	1.00137	0.281336
832	71	Lee.etal.2007	Indonesia	AS	sppR	2	-2.092	120.922	1925	1991	834.3	36.8	0.596	245613043	2004	birds	NA	NA	0	1	0	0	0	0	1	NA	NA	420	1	34	3.94172	8	20.325	11.5852	8	1.49388	0.31974
833	71	Lee.etal.2007	Indonesia	AS	sppR	2	-2.092	120.922	1925	1991	834.3	36.8	0.596	245613043	2004	birds	NA	NA	0	1	0	0	0	0	1	NA	NA	420	1	22.4875	9.15576	8	10.8	11.2048	8	1.07978	0.286435
834	72	Piao.etal.2011	China	AS	abund	5	42.0056	128.055	1964.75	1986	6989	41.5	0.549	1336718015	2009	mammal	Sus scrofa	1	10	1	1	0	0	1	1	LC	NA	NA	0	0.56	0.173133	5	0.0611111	0.108909	5	3.11378	0.884782
835	72	Piao.etal.2011	China	AS	abund	5	42.0056	128.055	1964.75	1986	6989	41.5	0.549	1336718015	2009	mammal	Sciurus vulgaris	0	10	1	1	0	0	1	1	LC	NA	NA	0	0.447778	0.297312	5	0.201429	0.723286	5	0.402161	0.408087
836	72	Piao.etal.2011	China	AS	abund	5	42.0056	128.055	1964.75	1986	6989	41.5	0.549	1336718015	2009	mammal	Martes zibellina	1	10	1	1	0	0	1	1	LC	NA	NA	0	0.226667	0.0441588	5	0.0385714	0.100712	5	2.1836	0.638406
837	72	Piao.etal.2011	China	AS	abund	5	42.0056	128.055	1964.75	1986	6989	41.5	0.549	1336718015	2009	mammal	Mustela sibirica	0	10	1	1	0	0	1	1	LC	NA	NA	0	0.163333	0.0519615	5	0.35	0.134164	5	-1.65631	0.537168
838	72	Piao.etal.2011	China	AS	abund	5	42.0056	128.055	1964.75	1986	6989	41.5	0.549	1336718015	2009	mammal	Martes flavigula	1	10	1	1	0	0	1	1	LC	NA	NA	0	0.251111	0.0915757	5	0.15	0.447214	5	0.282764	0.403998
839	72	Piao.etal.2011	China	AS	abund	5	42.0056	128.055	1964.75	1986	6989	41.5	0.549	1336718015	2009	birds	Garrulus glandarius	NA	10	1	1	0	0	1	1	LC	NA	NA	0	0.0985714	0.0456175	5	0.095	0.245967	5	0.0182256	0.400017
840	73	Rutherford&Powrie.2011	South Africa	AF	sppR	4	-32.1848	26.4528	109.928	1978	422	65	0.638	49004031	2008	plants	NA	NA	79	1	0	0	0	0	1	NA	5	5	0	33.17	4.91902	12	39.92	3.4641	12	-1.53184	0.215553
841	73	Rutherford&Powrie.2011	South Africa	AF	sppR	4	-32.1848	26.4528	109.928	1978	422	65	0.638	49004031	2008	plants	NA	NA	79	1	0	0	0	0	1	NA	5	5	0	4.17	1.9399	12	6.08	2.56344	12	-0.811215	0.180376
842	73	Rutherford&Powrie.2011	South Africa	AF	sppR	4	-32.1848	26.4528	109.928	1978	422	65	0.638	49004031	2008	plants	NA	NA	79	1	0	0	0	0	1	NA	5	5	0	29	3.91443	12	33.83	2.84056	12	-1.36352	0.2054
843	73	Rutherford&Powrie.2011	South Africa	AF	sppR	4	-32.1848	26.4528	109.928	1978	422	65	0.638	49004031	2008	plants	NA	NA	79	1	0	0	0	0	1	NA	5	5	0	9.08	2.52879	12	12.92	3.36018	12	-1.24671	0.199048
844	73	Rutherford&Powrie.2011	South Africa	AF	sppR	4	-32.1848	26.4528	109.928	1978	422	65	0.638	49004031	2008	plants	NA	NA	79	1	0	0	0	0	1	NA	5	5	0	3.17	2.07846	12	3.25	0.866025	12	-0.04851	0.166716
845	73	Rutherford&Powrie.2011	South Africa	AF	sppR	4	-32.1848	26.4528	109.928	1978	422	65	0.638	49004031	2008	plants	NA	NA	79	1	0	0	0	0	1	NA	5	5	0	9.67	1.66277	12	9.33	1.14315	12	0.23006	0.167769
846	73	Rutherford&Powrie.2011	South Africa	AF	sppR	4	-32.1848	26.4528	109.928	1978	422	65	0.638	49004031	2008	plants	NA	NA	79	1	0	0	0	0	1	NA	5	5	0	10.5	1.9399	12	13.58	1.62813	12	-1.66047	0.224108
847	73	Rutherford&Powrie.2011	South Africa	AF	sppR	4	-32.1848	26.4528	109.928	1978	422	65	0.638	49004031	2008	plants	NA	NA	79	1	0	0	0	0	1	NA	5	5	0	0.75	0.450333	12	0.83	0.381051	12	-0.185159	0.167381
848	73	Rutherford&Powrie.2011	South Africa	AF	sppR	4	-32.1848	26.4528	109.928	1978	422	65	0.638	49004031	2008	plants	NA	NA	79	1	0	0	0	0	1	NA	5	5	0	20.33	3.22161	12	26.75	2.97913	12	-1.99765	0.249804
849	73	Rutherford&Powrie.2011	South Africa	AF	sppR	4	-32.1848	26.4528	109.928	1978	422	65	0.638	49004031	2008	plants	NA	NA	79	1	0	0	0	0	1	NA	5	5	0	3.17	2.07846	12	3.83	1.10851	12	-0.382551	0.169716
850	73	Rutherford&Powrie.2011	South Africa	AF	sppR	4	-32.1848	26.4528	109.928	1978	422	65	0.638	49004031	2008	plants	NA	NA	79	1	0	0	0	0	1	NA	5	5	0	1.58	0.519615	12	1.83	0.381051	12	-0.529732	0.172513
851	73	Rutherford&Powrie.2011	South Africa	AF	sppR	4	-32.1848	26.4528	109.928	1978	422	65	0.638	49004031	2008	plants	NA	NA	79	1	0	0	0	0	1	LC	5	5	0	8.08	1.48956	12	7.5	1.17779	12	0.417023	0.17029
852	74	Shackleton.2000	South Africa	AF	abund	4	-24.7521	31.5629	59.8683	NA	422	65	0.638	49004031	1998	plants	NA	NA	68	1	0	0	0	0	1	NA	50	60	0	48.9	13.8151	24	22.6	86.4	24	0.418109	0.0851543
853	74	Shackleton.2000	South Africa	AF	abund	4	-24.7521	31.5629	59.8683	NA	422	65	0.638	49004031	1998	plants	NA	NA	68	1	0	0	0	0	1	NA	50	60	0	48.6	9.74897	24	38	68.88	24	0.211951	0.0838013
854	74	Shackleton.2000	South Africa	AF	abund	4	-24.7521	31.5629	59.8683	NA	422	65	0.638	49004031	1998	plants	NA	NA	68	1	0	0	0	0	1	NA	50	60	0	20.7	7.64241	24	14.7	39.84	24	0.205738	0.0837743
855	74	Shackleton.2000	South Africa	AF	abund	4	-24.7521	31.5629	59.8683	NA	422	65	0.638	49004031	1998	plants	NA	NA	68	1	0	0	0	0	1	NA	50	60	0	42.6	29.4919	24	37.1	99.84	24	0.0734889	0.0833896
856	74	Shackleton.2000	South Africa	AF	abund	4	-24.7521	31.5629	59.8683	NA	422	65	0.638	49004031	1998	plants	NA	NA	68	1	0	0	0	0	1	NA	50	60	0	90.5	7.15251	24	87.6	29.52	24	0.132808	0.0835171
857	74	Shackleton.2000	South Africa	AF	abund	4	-24.7521	31.5629	59.8683	NA	422	65	0.638	49004031	1998	plants	NA	NA	68	1	0	0	0	0	1	NA	50	60	0	3.3	5.24191	24	4.6	31.2	24	-0.0571576	0.0833674
858	74	Shackleton.2000	South Africa	AF	abund	4	-24.7521	31.5629	59.8683	NA	422	65	0.638	49004031	1998	plants	NA	NA	68	1	0	0	0	0	1	NA	50	60	0	6.2	4.70302	24	7.8	11.52	24	-0.178864	0.0836666
859	74	Shackleton.2000	South Africa	AF	abund	4	-24.7521	31.5629	59.8683	NA	422	65	0.638	49004031	1998	plants	NA	NA	68	1	0	0	0	0	1	NA	50	60	0	12.9	12.0025	24	14.1	32.88	24	-0.0476887	0.083357
860	74	Shackleton.2000	South Africa	AF	abund	4	-24.7521	31.5629	59.8683	NA	422	65	0.638	49004031	1998	plants	NA	NA	68	1	0	0	0	0	1	NA	50	60	0	7.7	8.32827	24	3.7	17.76	24	0.283651	0.0841714
861	74	Shackleton.2000	South Africa	AF	abund	4	-24.7521	31.5629	59.8683	NA	422	65	0.638	49004031	1998	plants	NA	NA	68	1	0	0	0	0	1	NA	50	60	0	7.7	6.95655	24	6.7	22.56	24	0.0589206	0.0833695
862	74	Shackleton.2000	South Africa	AF	abund	4	-24.7521	31.5629	59.8683	NA	422	65	0.638	49004031	1998	plants	NA	NA	68	1	0	0	0	0	1	NA	50	60	0	17.2	13.4722	24	15.7	60.96	24	0.0334211	0.083345
863	74	Shackleton.2000	South Africa	AF	abund	4	-24.7521	31.5629	59.8683	NA	422	65	0.638	49004031	1998	plants	NA	NA	68	1	0	0	0	0	1	NA	50	60	0	17.4	6.51564	24	15	30.24	24	0.107921	0.0834547
864	74	Shackleton.2000	South Africa	AF	abund	4	-24.7521	31.5629	59.8683	NA	422	65	0.638	49004031	1998	plants	NA	NA	68	1	0	0	0	0	1	NA	50	60	0	14.8	7.10352	24	17.2	35.52	24	-0.0921621	0.0834218
865	74	Shackleton.2000	South Africa	AF	abund	4	-24.7521	31.5629	59.8683	NA	422	65	0.638	49004031	1998	plants	NA	NA	68	1	0	0	0	0	1	NA	50	60	0	50.6	16.0197	24	52.2	57.36	24	-0.0373707	0.0833479
866	74	Shackleton.2000	South Africa	AF	abund	4	-24.7521	31.5629	59.8683	NA	422	65	0.638	49004031	1998	plants	NA	NA	68	1	0	0	0	0	1	NA	50	60	0	34.7	11.6596	24	34.3	60.96	24	0.00896485	0.0833342
867	74	Shackleton.2000	South Africa	AF	sppR	4	-24.7521	31.5629	59.8683	NA	422	65	0.638	49004031	1998	plants	NA	NA	68	1	0	0	0	0	1	NA	50	60	0	24.9	12.6394	24	26.1	68.64	24	-0.0239162	0.0833393
868	74	Shackleton.2000	South Africa	AF	sppR	4	-24.7521	31.5629	59.8683	NA	422	65	0.638	49004031	1998	plants	NA	NA	68	1	0	0	0	0	1	NA	50	60	0	13.4	2.20454	24	14.5	11.52	24	-0.130455	0.0835106
869	74	Shackleton.2000	South Africa	AF	sppR	4	-24.7521	31.5629	59.8683	NA	422	65	0.638	49004031	1998	plants	NA	NA	68	1	0	0	0	0	1	NA	50	60	0	28.5	11.5616	24	32.3	65.28	24	-0.0797309	0.0833996
870	74	Shackleton.2000	South Africa	AF	sppR	4	-24.7521	31.5629	59.8683	NA	422	65	0.638	49004031	1998	plants	NA	NA	68	1	0	0	0	0	1	NA	50	60	0	0.7	0.440908	24	0.8	2.88	24	-0.0477427	0.0833571
871	74	Shackleton.2000	South Africa	AF	sppR	4	-24.7521	31.5629	59.8683	NA	422	65	0.638	49004031	1998	plants	NA	NA	68	1	0	0	0	0	1	NA	50	60	0	3.6	0.783837	24	4.1	4.56	24	-0.150318	0.0835687
872	74	Shackleton.2000	South Africa	AF	sppR	4	-24.7521	31.5629	59.8683	NA	422	65	0.638	49004031	1998	plants	NA	NA	68	1	0	0	0	0	1	NA	50	60	0	2.2	1.4207	24	2.8	8.16	24	-0.100764	0.0834391
873	75	Simelane.2009	South Africa	AF	abund	2	-28.5806	24.2786	226.17	1988	422	65	0.638	49004031	2009	arthropods	Copris elphenor	NA	81	1	1	0	0	0	1	NE	5	5	0	7.2	5.28488	3	4.3	0.4	1	0.30959	1.34531
874	75	Simelane.2009	South Africa	AF	abund	2	-28.5806	24.2786	226.17	1988	422	65	0.638	49004031	2009	arthropods	Copris cassius	NA	81	1	1	0	0	0	1	NE	5	5	0	2	1.55242	3	0.1	0.02	1	0.69051	1.39293
875	75	Simelane.2009	South Africa	AF	abund	2	-28.5806	24.2786	226.17	1988	422	65	0.638	49004031	2009	arthropods	Catharsius calaharicus	NA	81	1	1	0	0	0	1	NE	5	5	0	5.46667	1.70392	3	24.4	0.06	1	-6.26908	6.246
876	75	Simelane.2009	South Africa	AF	abund	2	-28.5806	24.2786	226.17	1988	422	65	0.638	49004031	2009	arthropods	Metacatharsius exiguus	NA	81	1	1	0	0	0	1	NE	5	5	0	16.9667	6.35164	3	33.4	0.07	1	-1.4597	1.59968
877	75	Simelane.2009	South Africa	AF	abund	2	-28.5806	24.2786	226.17	1988	422	65	0.638	49004031	2009	arthropods	Heliocopris hamadryas	NA	81	1	1	0	0	0	1	NE	5	5	0	2.1	1.55885	3	0.3	0.03	1	0.65147	1.38638
878	75	Simelane.2009	South Africa	AF	abund	2	-28.5806	24.2786	226.17	1988	422	65	0.638	49004031	2009	arthropods	Heliocopris atropos	NA	81	1	1	0	0	0	1	NE	5	5	0	4.1	3.46987	3	0.4	0.01	1	0.601608	1.37857
879	75	Simelane.2009	South Africa	AF	abund	2	-28.5806	24.2786	226.17	1988	422	65	0.638	49004031	2009	arthropods	Scarabaeus proboscideus	NA	81	1	1	0	0	0	1	NE	5	5	0	2.7	2.02237	3	0.6	0.5	1	0.585845	1.37624
880	75	Simelane.2009	South Africa	AF	abund	2	-28.5806	24.2786	226.17	1988	422	65	0.638	49004031	2009	arthropods	Scarabaeus goryi	NA	81	1	1	0	0	0	1	NE	5	5	0	3.5	2.8931	3	0.9	0.07	1	0.507032	1.36547
881	75	Simelane.2009	South Africa	AF	abund	2	-28.5806	24.2786	226.17	1988	422	65	0.638	49004031	2009	arthropods	Scarabaeus flavicornis	NA	81	1	1	0	0	0	1	NE	5	5	0	3.54333	3.04264	3	0.3	0.06	1	0.601404	1.37854
882	75	Simelane.2009	South Africa	AF	abund	2	-28.5806	24.2786	226.17	1988	422	65	0.638	49004031	2009	arthropods	Allogymnopleurus thalassimus	NA	81	1	1	0	0	0	1	NA	5	5	0	5.23333	4.38216	3	0.3	0.13	1	0.635151	1.38376
883	75	Simelane.2009	South Africa	AF	abund	2	-28.5806	24.2786	226.17	1988	422	65	0.638	49004031	2009	arthropods	Onitis alexis	NA	81	1	1	0	0	0	1	NE	5	5	0	7.5	5.9925	3	0.5	0.05	1	0.659046	1.38763
884	75	Simelane.2009	South Africa	AF	abund	2	-28.5806	24.2786	226.17	1988	422	65	0.638	49004031	2009	arthropods	Scarabaeus satyrus	NA	81	1	1	0	0	0	1	NE	5	5	0	8.83333	7.65398	3	0.2	0.03	1	0.63638	1.38396
885	75	Simelane.2009	South Africa	AF	abund	2	-28.5806	24.2786	226.17	1988	422	65	0.638	49004031	2009	arthropods	Scarabaeus bohermani	NA	81	1	1	0	0	0	1	NA	5	5	0	4.76667	4.13562	3	4	0.001	1	0.10459	1.3347
886	75	Simelane.2009	South Africa	AF	abund	2	-28.5806	24.2786	226.17	1988	422	65	0.638	49004031	2009	arthropods	Scarabaeus galenus	NA	81	1	1	0	0	0	1	NE	5	5	0	0.0766667	0.107858	3	0.01	0.05	1	0.348724	1.34853
887	75	Simelane.2009	South Africa	AF	abund	2	-28.5806	24.2786	226.17	1988	422	65	0.638	49004031	2009	arthropods	Pachylomerus femoralis	NA	81	1	1	0	0	0	1	NE	5	5	0	2.43333	3.87341	3	0.3	0.14	1	0.310735	1.3454
888	75	Simelane.2009	South Africa	AF	abund	2	-28.5806	24.2786	226.17	1988	422	65	0.638	49004031	2009	arthropods	Phalops flavocinctus	NA	81	1	1	0	0	0	1	NA	5	5	0	0.183333	0.160728	3	0.02	0.13	1	0.573337	1.37442
889	75	Simelane.2009	South Africa	AF	abund	2	-28.5806	24.2786	226.17	1988	422	65	0.638	49004031	2009	arthropods	Catharsius ulysses	NA	81	1	1	0	0	0	1	NE	5	5	0	2.7	2.38118	3	0.2	0.15	1	0.592343	1.37719
890	75	Simelane.2009	South Africa	AF	abund	2	-28.5806	24.2786	226.17	1988	422	65	0.638	49004031	2009	arthropods	Catharsius malancholicus	NA	81	1	1	0	0	0	1	NE	5	5	0	0.2	0.2	3	0	0	1	0.56419	1.37312
891	75	Simelane.2009	South Africa	AF	abund	2	-28.5806	24.2786	226.17	1988	422	65	0.638	49004031	2009	arthropods	Kheper lamarcki	NA	81	1	1	0	0	0	1	NE	5	5	0	0.133333	0.11547	3	0	0	1	0.65147	1.38638
892	75	Simelane.2009	South Africa	AF	abund	2	-28.5806	24.2786	226.17	1988	422	65	0.638	49004031	2009	arthropods	Kheper nigroaeneus	NA	81	1	1	0	0	0	1	NE	5	5	0	0.233333	0.251661	3	0	0	1	0.523101	1.36754
893	75	Simelane.2009	South Africa	AF	abund	2	-28.5806	24.2786	226.17	1988	422	65	0.638	49004031	2009	arthropods	Gymnopleurus sericatus	NA	81	1	1	0	0	0	1	NE	5	5	0	2.18	1.90189	3	0	0	1	0.646689	1.38561
894	75	Simelane.2009	South Africa	AF	abund	2	-28.5806	24.2786	226.17	1988	422	65	0.638	49004031	2009	arthropods	Neosisyphus macroruber	NA	81	1	1	0	0	0	1	NE	5	5	0	0.266667	0.46188	3	0	0	1	0.325735	1.3466
895	75	Simelane.2009	South Africa	AF	abund	2	-28.5806	24.2786	226.17	1988	422	65	0.638	49004031	2009	arthropods	Phalops euplynes	NA	81	1	1	0	0	0	1	NA	5	5	0	0.00333333	0.0057735	3	0	0	1	0.325735	1.3466
896	75	Simelane.2009	South Africa	AF	abund	2	-28.5806	24.2786	226.17	1988	422	65	0.638	49004031	2009	arthropods	Chironitis hoplosternus	NA	81	1	1	0	0	0	1	NE	5	5	0	0.466667	0.80829	3	0	0	1	0.325735	1.3466
897	75	Simelane.2009	South Africa	AF	abund	2	-28.5806	24.2786	226.17	1988	422	65	0.638	49004031	2009	arthropods	Chironitis scabrosus	NA	81	1	1	0	0	0	1	NA	5	5	0	0.1	0.173205	3	0	0	1	0.325735	1.3466
898	75	Simelane.2009	South Africa	AF	abund	2	-28.5806	24.2786	226.17	1988	422	65	0.638	49004031	2009	arthropods	Onthophagus aeruginosus	NA	81	1	1	0	0	0	1	NE	5	5	0	0.0666667	0.11547	3	0	0	1	0.325735	1.3466
899	75	Simelane.2009	South Africa	AF	abund	2	-28.5806	24.2786	226.17	1988	422	65	0.638	49004031	2009	arthropods	Onthophagus obtusicornis	NA	81	1	1	0	0	0	1	NE	5	5	0	0.133333	0.23094	3	0	0	1	0.325735	1.3466
900	76	Urquiza-Haas.etal.2011	Mexico	NAM	abund	0	18.8397	-88.5064	NA	NA	1185	51.7	0.641	113724226	2004	mammal	Alouatta pigra	1	0	1	1	0	0	0	1	EN	NA	340	1	0.0725	0.0769972	4	0.0225	0.09	4	0.518575	0.516807
901	76	Urquiza-Haas.etal.2011	Mexico	NAM	abund	0	18.8397	-88.5064	NA	NA	1185	51.7	0.641	113724226	2004	mammal	Ateles geoffroyia	1	0	1	1	0	0	0	1	EN	NA	340	1	0.7875	0.876772	4	0.045	0.103923	4	1.03307	0.566702
902	76	Urquiza-Haas.etal.2011	Mexico	NAM	abund	0	18.8397	-88.5064	NA	NA	1185	51.7	0.641	113724226	2004	mammal	Eira Barbara	1	0	1	1	0	0	0	1	LC	NA	340	1	0.0875	0.105672	4	0.0875	0.245153	4	0	0.5
903	76	Urquiza-Haas.etal.2011	Mexico	NAM	abund	0	18.8397	-88.5064	NA	NA	1185	51.7	0.641	113724226	2004	mammal	Nasua narica	1	0	1	1	0	0	0	1	LC	NA	340	1	1.0575	0.821294	4	0.61	0.538393	4	0.559777	0.519584
904	76	Urquiza-Haas.etal.2011	Mexico	NAM	abund	0	18.8397	-88.5064	NA	NA	1185	51.7	0.641	113724226	2004	mammal	Tamandua mexicana	1	0	1	1	0	0	0	1	LC	NA	340	1	0.0225	0.0708116	4	0.045	0.18	4	-0.142893	0.501276
905	76	Urquiza-Haas.etal.2011	Mexico	NAM	abund	0	18.8397	-88.5064	NA	NA	1185	51.7	0.641	113724226	2004	mammal	Dasyprocta punctata	1	0	1	1	0	0	0	1	LC	NA	340	1	0.585	0.490573	4	0.4825	1.32538	4	0.0890945	0.500496
906	76	Urquiza-Haas.etal.2011	Mexico	NAM	abund	0	18.8397	-88.5064	NA	NA	1185	51.7	0.641	113724226	2004	mammal	Odocoileus virginianus	1	0	1	1	0	0	0	1	LC	NA	340	1	0.53	0.349898	4	0.1875	0.232307	4	1.00176	0.562721
907	76	Urquiza-Haas.etal.2011	Mexico	NAM	abund	0	18.8397	-88.5064	NA	NA	1185	51.7	0.641	113724226	2004	mammal	Pecari tajacu	1	0	1	1	0	0	0	1	LC	NA	340	1	0.295	0.15852	4	0.1725	0.343463	4	0.397806	0.509891
908	76	Urquiza-Haas.etal.2011	Mexico	NAM	abund	0	18.8397	-88.5064	NA	NA	1185	51.7	0.641	113724226	2004	mammal	Tayassu pecari	1	0	1	1	0	0	0	1	NT	NA	340	1	0.0225	0.0340168	4	0	0	4	0.812526	0.541262
909	76	Urquiza-Haas.etal.2011	Mexico	NAM	abund	0	18.8397	-88.5064	NA	NA	1185	51.7	0.641	113724226	2004	mammal	Urocyon cinereoargenteus	1	0	1	1	0	0	0	1	LC	NA	340	1	0.0225	0.19636	4	0.2175	0.47	4	-0.470273	0.513822
910	76	Urquiza-Haas.etal.2011	Mexico	NAM	abund	0	18.8397	-88.5064	NA	NA	1185	51.7	0.641	113724226	2004	birds	Agriocharis ocellataa	NA	0	1	1	0	0	0	1	NA	NA	340	1	0.3325	0.19568	4	0.1525	0.301717	4	0.614867	0.523629
911	76	Urquiza-Haas.etal.2011	Mexico	NAM	abund	0	18.8397	-88.5064	NA	NA	1185	51.7	0.641	113724226	2004	birds	Crax rubra	NA	0	1	1	0	0	0	1	VU	NA	340	1	0.155	0.184184	4	0.155	0.416173	4	0	0.5
912	76	Urquiza-Haas.etal.2011	Mexico	NAM	abund	0	18.8397	-88.5064	NA	NA	1185	51.7	0.641	113724226	2004	birds	Ortalis vetula	NA	0	1	1	0	0	0	1	LC	NA	340	1	4.285	3.71771	4	5.3175	7.78889	4	-0.146958	0.50135
913	76	Urquiza-Haas.etal.2011	Mexico	NAM	abund	0	18.8397	-88.5064	NA	NA	1185	51.7	0.641	113724226	2004	birds	Pteroglossus torquatus	NA	0	1	1	0	0	0	1	LC	NA	340	1	0	0.623481	4	0.4625	1.61892	4	-0.327494	0.506703
914	76	Urquiza-Haas.etal.2011	Mexico	NAM	abund	0	18.8397	-88.5064	NA	NA	1185	51.7	0.641	113724226	2004	birds	Ramphastos sulfuratus	NA	0	1	1	0	0	0	1	LC	NA	340	1	1.1275	1.48456	4	1.5125	1.94246	4	-0.193448	0.502339
915	76	Urquiza-Haas.etal.2011	Mexico	NAM	abund	0	18.8397	-88.5064	NA	NA	1185	51.7	0.641	113724226	2004	mammal	NA	NA	0	1	0	0	0	0	1	NA	NA	340	1	3.4325	1.42618	4	3.7975	3.31302	4	-0.124308	0.500966
916	76	Urquiza-Haas.etal.2011	Mexico	NAM	abund	0	18.8397	-88.5064	NA	NA	1185	51.7	0.641	113724226	2004	mammal	NA	NA	0	1	0	0	0	0	1	NA	NA	340	1	0.445	0.332988	4	0.225	0.572596	4	0.408003	0.510404
917	76	Urquiza-Haas.etal.2011	Mexico	NAM	abund	0	18.8397	-88.5064	NA	NA	1185	51.7	0.641	113724226	2004	birds	NA	NA	0	1	0	0	0	0	1	NA	NA	340	1	1.09	0.619212	4	0.995	1.26928	4	0.0826334	0.500427
918	77	Banda.etal.2006	Tanzania	AF	abund	2	-6.83333	31.25	4471	1974	23.2	37.6	0.572	42746620	2000	plants	NA	NA	32	1	0	0	0	1	1	NA	40	100	0	640	56	88	970	88	22	-5.16082	0.177882
919	77	Banda.etal.2006	Tanzania	AF	abund	2	-6.83333	31.25	4471	1974	23.2	37.6	0.572	42746620	2000	plants	NA	NA	32	1	0	0	0	1	1	NA	40	100	0	640	56	88	780	64	41	-2.37342	0.0575876
920	77	Banda.etal.2006	Tanzania	AF	abund	2	-6.83333	31.25	4471	1974	23.2	37.6	0.572	42746620	2000	plants	NA	NA	32	1	0	0	0	1	1	NA	40	100	0	640	56	88	950	104	49	-4.02477	0.0908915
921	77	Banda.etal.2006	Tanzania	AF	sppR	2	-6.83333	31.25	4471	1974	23.2	37.6	0.572	42746620	2000	plants	NA	NA	32	1	0	0	0	1	1	NA	40	100	0	9.44171	4.33571	88	12.9567	4.33571	22	-0.805071	0.0597643
922	77	Banda.etal.2006	Tanzania	AF	sppR	2	-6.83333	31.25	4471	1974	23.2	37.6	0.572	42746620	2000	plants	NA	NA	32	1	0	0	0	1	1	NA	40	100	0	9.44171	4.33571	88	14.0004	4.80963	41	-1.00921	0.0397016
923	77	Banda.etal.2006	Tanzania	AF	sppR	2	-6.83333	31.25	4471	1974	23.2	37.6	0.572	42746620	2000	plants	NA	NA	32	1	0	0	0	1	1	NA	40	100	0	9.44171	4.33571	88	9.46861	6.20448	49	-0.00526616	0.0317719
924	78	Decher&Bahain.1999	Ghana	AF	abund	6	5.94125	0.110608	48.6	1971	38.6	39.4	0.616	24791073	1992	mammal	Crocidura buettikoferi	0	74	1	1	0	0	0	1	NT	20	60	0	0	0	4	0.0006	0.003	5	-0.234996	0.453068
925	78	Decher&Bahain.1999	Ghana	AF	abund	6	5.94125	0.110608	48.6	1971	38.6	39.4	0.616	24791073	1992	mammal	Crocidura crossei	0	74	1	1	0	0	0	1	LC	20	60	0	0	0	4	0.01164	0.0359338	5	-0.38061	0.458048
926	78	Decher&Bahain.1999	Ghana	AF	abund	6	5.94125	0.110608	48.6	1971	38.6	39.4	0.616	24791073	1992	mammal	Crocidura lamottei	0	74	1	1	0	0	0	1	LC	20	60	0	0	0	4	0.003	0.015	5	-0.234996	0.453068
927	78	Decher&Bahain.1999	Ghana	AF	abund	6	5.94125	0.110608	48.6	1971	38.6	39.4	0.616	24791073	1992	mammal	Crocidura poensis	0	74	1	1	0	0	0	1	LC	20	60	0	0	0	4	0.0028	0.014	5	-0.234996	0.453068
928	78	Decher&Bahain.1999	Ghana	AF	abund	6	5.94125	0.110608	48.6	1971	38.6	39.4	0.616	24791073	1992	mammal	Graphiurus lorraineus	0	74	1	1	0	0	0	1	LC	20	60	0	0.018275	0.0211069	4	0.05654	0.2827	5	-0.158709	0.451399
929	78	Decher&Bahain.1999	Ghana	AF	abund	6	5.94125	0.110608	48.6	1971	38.6	39.4	0.616	24791073	1992	mammal	Hylomyscus alleni	0	74	1	1	0	0	0	1	LC	20	60	0	0	0	4	0.0342	0.171	5	-0.234996	0.453068
930	78	Decher&Bahain.1999	Ghana	AF	abund	6	5.94125	0.110608	48.6	1971	38.6	39.4	0.616	24791073	1992	mammal	Lemniscomys striatus	0	74	1	1	0	0	0	1	LC	20	60	0	0.29075	0.479036	4	0.12208	0.407856	5	0.340659	0.456447
931	78	Decher&Bahain.1999	Ghana	AF	abund	6	5.94125	0.110608	48.6	1971	38.6	39.4	0.616	24791073	1992	mammal	Mastomys erythroleucus	0	74	1	1	0	0	0	1	LC	20	60	0	0	0	4	0.17314	0.580862	5	-0.350232	0.456815
932	78	Decher&Bahain.1999	Ghana	AF	abund	6	5.94125	0.110608	48.6	1971	38.6	39.4	0.616	24791073	1992	mammal	Mastomys hildebrandtii	0	74	1	1	0	0	0	1	LC	20	60	0	0	0	4	0.0286	0.143	5	-0.234996	0.453068
933	78	Decher&Bahain.1999	Ghana	AF	abund	6	5.94125	0.110608	48.6	1971	38.6	39.4	0.616	24791073	1992	mammal	Mus minutoides	0	74	1	1	0	0	0	1	LC	20	60	0	0	0	4	0.0072	0.0222711	5	-0.379859	0.458016
934	78	Decher&Bahain.1999	Ghana	AF	abund	6	5.94125	0.110608	48.6	1971	38.6	39.4	0.616	24791073	1992	mammal	Praomys tullbergi	0	74	1	1	0	0	0	1	LC	20	60	0	0.351975	0.458132	4	0.5604	1.08109	5	-0.212658	0.452512
935	78	Decher&Bahain.1999	Ghana	AF	abund	6	5.94125	0.110608	48.6	1971	38.6	39.4	0.616	24791073	1992	mammal	Tatera kempi	0	74	1	1	0	0	0	1	LC	20	60	0	0.2583	0.411152	4	0	0	5	0.852358	0.490362
936	78	Decher&Bahain.1999	Ghana	AF	abund	6	5.94125	0.110608	48.6	1971	38.6	39.4	0.616	24791073	1992	mammal	Uranomys ruddi	0	74	1	1	0	0	0	1	LC	20	60	0	0.0807	0.0953245	4	0	0	5	1.1486	0.523294
937	79	Fabricius.etal.2003	South Africa	AF	abund	0	-33.0545	26.7976	213.475	1976	422	65	0.638	49004031	2003	herptiles	Pachydactylus mariequensis	NA	19	1	1	0	0	0	1	NE	5	25	0	1	2.08167	3	1.66667	3.60555	3	-0.180685	0.669387
938	79	Fabricius.etal.2003	South Africa	AF	abund	0	-33.0545	26.7976	213.475	1976	422	65	0.638	49004031	2003	herptiles	Gerrhosaurus typicus	NA	19	1	1	0	0	0	1	NT	5	25	0	0	3.4641	3	2	6	3	-0.325735	0.675509
939	79	Fabricius.etal.2003	South Africa	AF	abund	0	-33.0545	26.7976	213.475	1976	422	65	0.638	49004031	2003	herptiles	Mabuya varia	NA	19	1	1	0	0	0	1	NE	5	25	0	0	2.3094	3	1.33333	4	3	-0.325735	0.675509
940	79	Fabricius.etal.2003	South Africa	AF	abund	0	-33.0545	26.7976	213.475	1976	422	65	0.638	49004031	2003	herptiles	Cordylus cordylus	NA	19	1	1	0	0	0	1	NE	5	25	0	0.333333	1.73205	3	1	3	3	-0.217157	0.670596
941	79	Fabricius.etal.2003	South Africa	AF	abund	0	-33.0545	26.7976	213.475	1976	422	65	0.638	49004031	2003	herptiles	Agama atra	NA	19	1	1	0	0	0	1	NE	5	25	0	0.333333	1	3	1	1.73205	3	-0.376126	0.678456
942	79	Fabricius.etal.2003	South Africa	AF	abund	0	-33.0545	26.7976	213.475	1976	422	65	0.638	49004031	2003	herptiles	Mabuya variegata	NA	19	1	1	0	0	0	1	NE	5	25	0	0.333333	0.57735	3	0.666667	1	3	-0.325735	0.675509
943	79	Fabricius.etal.2003	South Africa	AF	abund	0	-33.0545	26.7976	213.475	1976	422	65	0.638	49004031	2003	herptiles	Nucras taeniolata	NA	19	1	1	0	0	0	1	NE	5	25	0	0.333333	0.57735	3	0.333333	1	3	0	0.666667
944	79	Fabricius.etal.2003	South Africa	AF	abund	0	-33.0545	26.7976	213.475	1976	422	65	0.638	49004031	2003	herptiles	Psammophis notostictus	NA	19	1	1	0	0	0	1	NE	5	25	0	2.66667	0.57735	3	0.333333	1	3	2.28015	1.09992
945	79	Fabricius.etal.2003	South Africa	AF	abund	0	-33.0545	26.7976	213.475	1976	422	65	0.638	49004031	2003	herptiles	Rhinotyphlops lalandei	NA	19	1	1	0	0	0	1	NE	5	25	0	0.333333	1	3	1	1.73205	3	-0.376126	0.678456
946	80	Herremans&Herremans-Tonnoeyr.2000	Botswana	AF	abund	0	-22.3632	24.0863	NA	NA	16.4	63	0.628	2065398	1995	birds	Trigonoceps occipitalis	NA	0	1	1	0	0	1	1	VU	NA	NA	1	82.5	24.7487	2	6.25	11.7047	4	3.80335	1.95545
947	80	Herremans&Herremans-Tonnoeyr.2000	Botswana	AF	abund	0	-22.3632	24.0863	NA	NA	16.4	63	0.628	2065398	1995	birds	Necrosyrtes monachus	NA	0	1	1	0	0	1	1	EN	NA	NA	1	169	97.5807	2	55.5	121.858	4	0.778911	0.800559
948	80	Herremans&Herremans-Tonnoeyr.2000	Botswana	AF	abund	0	-22.3632	24.0863	NA	NA	16.4	63	0.628	2065398	1995	birds	Gyps africanus	NA	0	1	1	0	0	1	1	NT	NA	NA	1	137.5	53.033	2	106.75	90.5446	4	0.296402	0.757321
949	80	Herremans&Herremans-Tonnoeyr.2000	Botswana	AF	abund	0	-22.3632	24.0863	NA	NA	16.4	63	0.628	2065398	1995	birds	Torgos tracheliotos	NA	0	1	1	0	0	1	1	VU	NA	NA	1	100	0	2	62.75	50.0766	4	0.685332	0.78914
950	80	Herremans&Herremans-Tonnoeyr.2000	Botswana	AF	abund	0	-22.3632	24.0863	NA	NA	16.4	63	0.628	2065398	1995	birds	Aquila rapax	NA	0	1	1	0	0	1	1	LC	NA	NA	1	63.5	51.6188	2	8	7.11805	4	1.66881	0.982079
951	80	Herremans&Herremans-Tonnoeyr.2000	Botswana	AF	abund	0	-22.3632	24.0863	NA	NA	16.4	63	0.628	2065398	1995	birds	Aquila nipalensis	NA	0	1	1	0	0	1	1	LC	NA	NA	1	97.5	3.53553	2	113.5	111.289	4	-0.132435	0.751462
952	80	Herremans&Herremans-Tonnoeyr.2000	Botswana	AF	abund	0	-22.3632	24.0863	NA	NA	16.4	63	0.628	2065398	1995	birds	Milvus aegyptius	NA	0	1	1	0	0	1	1	LC	NA	NA	1	130	42.4264	2	275	568.184	5	-0.239716	0.704105
953	80	Herremans&Herremans-Tonnoeyr.2000	Botswana	AF	abund	0	-22.3632	24.0863	NA	NA	16.4	63	0.628	2065398	1995	birds	Buteo buteo	NA	0	1	1	0	0	1	1	LC	NA	NA	1	72.5	38.8909	2	171.25	103.431	5	-0.881995	0.755565
954	81	Jankielsohn.etal.2001	South Africa	AF	sppR	4	-27.6251	25.7345	327.293	1980	422	65	0.638	49004031	1998	arthropods	NA	NA	69	1	0	0	0	0	1	NA	25	25	0	13.09	10.3923	3	12.39	18	3	0.0380024	0.666787
955	81	Jankielsohn.etal.2001	South Africa	AF	sppR	4	-27.6251	25.7345	327.293	1980	422	65	0.638	49004031	1998	arthropods	NA	NA	69	1	0	0	0	0	1	NA	25	25	0	12.3	10.3923	3	11.96	18	3	0.0184583	0.666695
956	82	Naidoo.etal.2004	Uganda	AF	sppR	0	0.459294	32.9841	300	1932	16	44.3	0.556	34612250	2004	birds	NA	NA	45	1	0	0	0	0	1	NA	5	10	0	21.2	2.98	30	22.5	23.0043	30	-0.0782264	0.0667177
957	82	Naidoo.etal.2004	Uganda	AF	sppR	0	0.459294	32.9841	300	1932	16	44.3	0.556	34612250	2004	birds	NA	NA	45	1	0	0	0	0	1	NA	5	10	0	11.5	2.11	30	9.8	18.6226	30	0.126612	0.0668003
958	82	Naidoo.etal.2004	Uganda	AF	sppR	0	0.459294	32.9841	300	1932	16	44.3	0.556	34612250	2004	birds	NA	NA	45	1	0	0	0	0	1	NA	5	10	0	9.06	1.86	30	9.63	11.2831	30	-0.0695758	0.066707
959	82	Naidoo.etal.2004	Uganda	AF	sppR	0	0.459294	32.9841	300	1932	16	44.3	0.556	34612250	2004	birds	NA	NA	45	1	0	0	0	0	1	NA	5	10	0	0.6	0.6	30	2.93	6.73699	30	-0.480849	0.0685935
960	82	Naidoo.etal.2004	Uganda	AF	sppR	0	0.459294	32.9841	300	1932	16	44.3	0.556	34612250	2004	birds	NA	NA	45	1	0	0	0	0	1	NA	5	10	0	0	0	30	0.17	2.51952	30	-0.0941812	0.0667406
961	82	Naidoo.etal.2004	Uganda	AF	sppR	0	0.459294	32.9841	300	1932	16	44.3	0.556	34612250	2004	birds	NA	NA	45	1	0	0	0	0	1	NA	5	10	0	21.2	2.98	30	18.2	20.1014	30	0.206067	0.0670205
962	82	Naidoo.etal.2004	Uganda	AF	sppR	0	0.459294	32.9841	300	1932	16	44.3	0.556	34612250	2004	birds	NA	NA	45	1	0	0	0	0	1	NA	5	10	0	11.5	2.11	30	0.35	3.61497	30	3.71826	0.181879
963	82	Naidoo.etal.2004	Uganda	AF	sppR	0	0.459294	32.9841	300	1932	16	44.3	0.556	34612250	2004	birds	NA	NA	45	1	0	0	0	0	1	NA	5	10	0	9.06	1.86	30	4.23	10.8449	30	0.612717	0.0697952
964	82	Naidoo.etal.2004	Uganda	AF	sppR	0	0.459294	32.9841	300	1932	16	44.3	0.556	34612250	2004	birds	NA	NA	45	1	0	0	0	0	1	NA	5	10	0	0.6	0.6	30	9.65	9.09219	30	-1.38634	0.0826828
965	82	Naidoo.etal.2004	Uganda	AF	sppR	0	0.459294	32.9841	300	1932	16	44.3	0.556	34612250	2004	plants	NA	NA	45	1	0	0	0	0	1	NA	5	10	0	0	0	30	3.13	7.72289	30	-0.565716	0.0693336
966	83	Prendini.etal.1996	South Africa	AF	abund	0	-24.5597	31.104	3.5	1971	422	65	0.638	49004031	1996	plants	NA	NA	83	1	0	0	0	0	1	NA	5	10	0	0	0	10	0.2	0.2	10	-1.35432	0.245854
967	83	Prendini.etal.1996	South Africa	AF	abund	0	-24.5597	31.104	3.5	1971	422	65	0.638	49004031	1996	arthropods	NA	NA	83	1	0	0	0	0	1	NA	5	10	0	0.33	0.5	3	0.3	0.7	3	0.0393514	0.666796
968	83	Prendini.etal.1996	South Africa	AF	sppR	0	-24.5597	31.104	3.5	1971	422	65	0.638	49004031	1996	arthropods	NA	NA	83	1	0	0	0	0	1	NA	5	10	0	15.3	1.5	3	27.7	4	3	-3.27526	1.56061
969	84	Schackleton.1993	South Africa	AF	abund	0	-24.5597	31.104	3.5	1971	422	65	0.638	49004031	1990	plants	Acacia swazica	NA	83	1	1	0	1	0	0	NE	5	10	0	304.3	1666.72	30	0	0	40	0.276476	0.0588793
970	84	Schackleton.1993	South Africa	AF	abund	0	-24.5597	31.104	3.5	1971	422	65	0.638	49004031	1990	plants	Combretum collinum	NA	83	1	1	0	1	0	0	NE	5	10	0	292.5	1602.09	30	33.3	612	40	0.224004	0.0586917
971	84	Schackleton.1993	South Africa	AF	abund	0	-24.5597	31.104	3.5	1971	422	65	0.638	49004031	1990	plants	Dichrostachys cinerea	NA	83	1	1	0	1	0	0	NE	5	10	0	1227.5	6723.29	30	246.3	2192	40	0.206719	0.0586386
972	84	Schackleton.1993	South Africa	AF	abund	0	-24.5597	31.104	3.5	1971	422	65	0.638	49004031	1990	plants	Maytenus senegalensis	NA	83	1	1	0	1	0	0	NE	5	10	0	215	1177.6	30	567	7140	40	-0.0637354	0.0583623
973	84	Schackleton.1993	South Africa	AF	abund	0	-24.5597	31.104	3.5	1971	422	65	0.638	49004031	1990	plants	Strychnos madagascariensis	NA	83	1	1	0	1	0	0	NE	5	10	0	321.8	1762.57	30	35.8	492	40	0.233775	0.0587237
974	84	Schackleton.1993	South Africa	AF	abund	0	-24.5597	31.104	3.5	1971	422	65	0.638	49004031	1990	plants	Terminalia sericea	NA	83	1	1	0	1	0	0	NE	5	10	0	1116.8	6116.97	30	3027.5	29080	40	-0.0844215	0.0583842
975	85	Thiolay.2007	Burkina Faso	AF	abund	4	11.5833	1.46667	760	1954	10.1	39.5	0.566	16751455	2005	birds	NA	NA	3	1	0	0	0	0	1	NA	100	300	0	13.1351	22.9434	38	22.6216	86.662	33	-0.152911	0.0567835
976	85	Thiolay.2007	Burkina Faso	AF	abund	4	11.5833	1.46667	760	1954	10.1	39.5	0.566	16751455	2005	birds	NA	NA	3	1	0	0	0	0	1	NA	100	300	0	13.1351	22.9434	38	39.8378	206.36	20	-0.216568	0.0767201
977	85	Thiolay.2007	Burkina Faso	AF	abund	2	11.9057	2.16989	2200	1954	10.1	39.5	0.566	16751455	2005	birds	NA	NA	82	1	0	0	0	0	1	NA	100	300	0	15.3514	32.1102	32	22.6216	86.662	33	-0.109264	0.0616449
978	85	Thiolay.2007	Burkina Faso	AF	abund	2	11.9057	2.16989	2200	1954	10.1	39.5	0.566	16751455	2005	birds	NA	NA	82	1	0	0	0	0	1	NA	100	300	0	15.3514	32.1102	32	39.8378	206.36	20	-0.185949	0.0815825
979	85	Thiolay.2007	Burkina Faso	AF	abund	4	11.5833	1.46667	760	1954	10.1	39.5	0.566	16751455	2005	birds	NA	NA	3	1	0	0	0	0	1	NA	100	300	0	13.1351	22.9434	38	9.48649	16.559	31	0.177418	0.0588019
980	85	Thiolay.2007	Burkina Faso	AF	abund	2	11.9057	2.16989	2200	1954	10.1	39.5	0.566	16751455	2005	birds	NA	NA	82	1	0	0	0	0	1	NA	100	300	0	15.3514	32.1102	32	9.48649	16.559	31	0.225668	0.0639122
981	86	Kati.etal.2009	Greece	EU	sppR	6	39.9	21.1167	68.68	2005	27600	33	0.715	10767827	2003	birds	NA	NA	63	1	0	0	1	0	0	NA	5	10	0	14.8	5.71839	5	17.3636	13.6967	11	-0.20241	0.292189
982	87	Beck.etal.2002	Malaysia	AS	abund	2	6.15	116.65	754	1964	247.6	46.2	0.641	28728607	1997	arthropods	NA	NA	36	0	0	0	0	0	1	NA	NA	NA	0	81	60.5283	2	41.15	13.5	2	0.512705	1.03286
983	87	Beck.etal.2002	Malaysia	AS	abund	2	6.15	116.65	754	1964	247.6	46.2	0.641	28728607	1997	arthropods	NA	NA	36	0	0	0	0	0	1	NA	NA	NA	0	81	60.5283	2	30.05	5.7	2	0.668665	1.05589
984	87	Beck.etal.2002	Malaysia	AS	abund	2	6.15	116.65	754	1964	247.6	46.2	0.641	28728607	1997	arthropods	NA	NA	36	0	0	0	0	0	1	NA	NA	NA	0	81	60.5283	2	23.6333	29.9178	6	1.35295	0.781071
985	87	Beck.etal.2002	Malaysia	AS	sppR	2	6.15	116.65	754	1964	247.6	46.2	0.641	28728607	1997	arthropods	NA	NA	36	0	0	0	0	0	1	NA	NA	NA	0	287.5	27.5772	2	180.5	11	2	2.8755	2.03356
986	87	Beck.etal.2002	Malaysia	AS	sppR	2	6.15	116.65	754	1964	247.6	46.2	0.641	28728607	1997	arthropods	NA	NA	36	0	0	0	0	0	1	NA	NA	NA	0	24.5	7.77817	2	13.5	25	2	0.335219	1.01405
987	87	Beck.etal.2002	Malaysia	AS	sppR	2	6.15	116.65	754	1964	247.6	46.2	0.641	28728607	1997	arthropods	NA	NA	36	0	0	0	0	0	1	NA	NA	NA	0	287.5	27.5772	2	216	4	2	2.04727	1.52391
988	87	Beck.etal.2002	Malaysia	AS	sppR	2	6.15	116.65	754	1964	247.6	46.2	0.641	28728607	1997	arthropods	NA	NA	36	0	0	0	0	0	1	NA	NA	NA	0	24.5	7.77817	2	42.5	19	2	-0.699542	1.06117
989	87	Beck.etal.2002	Malaysia	AS	sppR	2	6.15	116.65	754	1964	247.6	46.2	0.641	28728607	1997	arthropods	NA	NA	36	0	0	0	0	0	1	NA	NA	NA	0	287.5	27.5772	2	203	164.499	6	0.487416	0.681515
990	87	Beck.etal.2002	Malaysia	AS	sppR	2	6.15	116.65	754	1964	247.6	46.2	0.641	28728607	1997	arthropods	NA	NA	36	0	0	0	0	0	1	NA	NA	NA	0	24.5	7.77817	2	27.1667	17.8941	6	-0.139196	0.667878
991	87	Beck.etal.2002	Malaysia	AS	sppR	2	6.15	116.65	754	1964	247.6	46.2	0.641	28728607	1997	arthropods	NA	NA	36	0	0	0	0	0	1	NA	NA	NA	0	22.5	6.36396	2	3.5	3	2	2.15472	1.58035
992	87	Beck.etal.2002	Malaysia	AS	sppR	2	6.15	116.65	754	1964	247.6	46.2	0.641	28728607	1997	arthropods	NA	NA	36	0	0	0	0	0	1	NA	NA	NA	0	22.5	6.36396	2	23.5	17	2	-0.0439554	1.00024
993	87	Beck.etal.2002	Malaysia	AS	sppR	2	6.15	116.65	754	1964	247.6	46.2	0.641	28728607	1997	arthropods	NA	NA	36	0	0	0	0	0	1	NA	NA	NA	0	22.5	6.36396	2	14	7.42967	6	1.01658	0.731256
994	88	Becker&Agreda.2005	Ecuador	SA	abund	2	-1.55748	-80.7138	750.59	1979	65.3	46.9	0.648	15007343	2000	birds	NA	NA	46	0	0	0	0	1	1	NA	NA	NA	0	20.67	8.51	6	40.11	22.5153	7	-1.02773	0.350148
995	88	Becker&Agreda.2005	Ecuador	SA	abund	2	-1.55748	-80.7138	750.59	1979	65.3	46.9	0.648	15007343	2000	birds	NA	NA	46	0	0	0	0	1	1	NA	NA	NA	0	20.15	4.17	6	26.9	11.0328	7	-0.728248	0.329922
996	88	Becker&Agreda.2005	Ecuador	SA	abund	2	-1.55748	-80.7138	750.59	1979	65.3	46.9	0.648	15007343	2000	birds	NA	NA	46	0	0	0	0	1	1	NA	NA	NA	0	19.41	1.34	6	21.4	3.96863	7	-0.603378	0.323526
997	88	Becker&Agreda.2005	Ecuador	SA	abund	2	-1.55748	-80.7138	750.59	1979	65.3	46.9	0.648	15007343	2000	birds	NA	NA	46	0	0	0	0	1	1	NA	NA	NA	0	17.07	2.3	6	16.32	5.39733	7	0.163068	0.310547
998	88	Becker&Agreda.2005	Ecuador	SA	abund	2	-1.55748	-80.7138	750.59	1979	65.3	46.9	0.648	15007343	2000	arthropods	NA	NA	46	0	0	0	0	0	1	NA	NA	NA	0	6	0.6	5	4.7	8.94427	5	0.185133	0.401714
999	88	Becker&Agreda.2005	Ecuador	SA	abund	2	-1.55748	-80.7138	750.59	1979	65.3	46.9	0.648	15007343	2000	arthropods	NA	NA	46	0	0	0	0	0	1	NA	NA	NA	0	6	10	5	1.6	13.4164	5	0.335686	0.405634
1000	88	Becker&Agreda.2005	Ecuador	SA	abund	2	-1.55748	-80.7138	750.59	1979	65.3	46.9	0.648	15007343	2000	arthropods	NA	NA	46	0	0	0	0	0	1	NA	NA	NA	0	0.6	0.8	5	0.2	1.11803	5	0.37144	0.406898
1001	88	Becker&Agreda.2005	Ecuador	SA	abund	2	-1.55748	-80.7138	750.59	1979	65.3	46.9	0.648	15007343	2000	arthropods	NA	NA	46	0	0	0	0	0	1	NA	NA	NA	0	0.5	0.7	5	0.3	1.34164	5	0.168722	0.401423
1002	88	Becker&Agreda.2005	Ecuador	SA	abund	2	-1.55748	-80.7138	750.59	1979	65.3	46.9	0.648	15007343	2000	birds	NA	NA	46	0	0	0	0	1	1	NA	NA	NA	0	18.1	18	5	7.5	19.6774	5	0.507423	0.412874
1003	88	Becker&Agreda.2005	Ecuador	SA	abund	2	-1.55748	-80.7138	750.59	1979	65.3	46.9	0.648	15007343	2000	arthropods	NA	NA	46	0	0	0	0	0	1	NA	NA	NA	0	11	1.3	5	7.6	8.94427	5	0.480236	0.411531
1004	88	Becker&Agreda.2005	Ecuador	SA	abund	2	-1.55748	-80.7138	750.59	1979	65.3	46.9	0.648	15007343	2000	arthropods	NA	NA	46	0	0	0	0	0	1	NA	NA	NA	0	12	18	5	8.7	24.5967	5	0.138218	0.400955
1005	88	Becker&Agreda.2005	Ecuador	SA	abund	2	-1.55748	-80.7138	750.59	1979	65.3	46.9	0.648	15007343	2000	arthropods	NA	NA	46	0	0	0	0	0	1	NA	NA	NA	0	5.5	6	5	5.1	8.94427	5	0.0474123	0.400112
1006	88	Becker&Agreda.2005	Ecuador	SA	abund	2	-1.55748	-80.7138	750.59	1979	65.3	46.9	0.648	15007343	2000	arthropods	NA	NA	46	0	0	0	0	0	1	NA	NA	NA	0	0.5	0.8	5	0.05	0.447214	5	0.626806	0.419644
1007	88	Becker&Agreda.2005	Ecuador	SA	abund	2	-1.55748	-80.7138	750.59	1979	65.3	46.9	0.648	15007343	2000	arthropods	NA	NA	46	0	0	0	0	0	1	NA	NA	NA	0	3	3	5	0.6	2.01246	5	0.848137	0.435967
1008	88	Becker&Agreda.2005	Ecuador	SA	abund	2	-1.55748	-80.7138	750.59	1979	65.3	46.9	0.648	15007343	2000	birds	NA	NA	46	0	0	0	0	1	1	NA	NA	NA	0	37	31	5	25.2	35.7771	5	0.318215	0.405063
1009	88	Becker&Agreda.2005	Ecuador	SA	abund	2	-1.55748	-80.7138	750.59	1979	65.3	46.9	0.648	15007343	2000	birds	NA	NA	46	0	0	0	0	1	1	NA	NA	NA	0	25	6.7082	5	13	10	5	1.27221	0.480925
1010	88	Becker&Agreda.2005	Ecuador	SA	abund	2	-1.55748	-80.7138	750.59	1979	65.3	46.9	0.648	15007343	2000	plants	NA	NA	46	0	0	0	0	1	1	NA	NA	NA	0	63	18	5	76	38.0132	5	-0.394584	0.407785
1011	88	Becker&Agreda.2005	Ecuador	SA	abund	2	-1.55748	-80.7138	750.59	1979	65.3	46.9	0.648	15007343	2000	birds	NA	NA	46	0	0	0	0	1	1	NA	NA	NA	0	70	13	5	51	20.1246	5	1.01241	0.451249
1012	88	Becker&Agreda.2005	Ecuador	SA	abund	2	-1.55748	-80.7138	750.59	1979	65.3	46.9	0.648	15007343	2000	plants	NA	NA	46	0	0	0	0	1	1	NA	NA	NA	0	30	13	5	49	20.1246	5	-1.01241	0.451249
1013	88	Becker&Agreda.2005	Ecuador	SA	abund	2	-1.55748	-80.7138	750.59	1979	65.3	46.9	0.648	15007343	2000	plants	NA	NA	46	0	0	0	0	1	1	NA	NA	NA	0	25	3.1305	5	16	14	5	0.800903	0.432072
1014	88	Becker&Agreda.2005	Ecuador	SA	abund	2	-1.55748	-80.7138	750.59	1979	65.3	46.9	0.648	15007343	2000	plants	NA	NA	46	0	0	0	0	1	1	NA	NA	NA	0	201	171.473	3	385	645	3	-0.311089	0.674731
1015	88	Becker&Agreda.2005	Ecuador	SA	sppR	2	-1.55748	-80.7138	750.59	1979	65.3	46.9	0.648	15007343	2000	birds	NA	NA	46	0	0	0	0	1	1	NA	NA	NA	0	63.3333	1.52753	6	85.6667	12.5033	7	-2.23526	0.501693
1016	88	Becker&Agreda.2005	Ecuador	SA	sppR	2	-1.55748	-80.7138	750.59	1979	65.3	46.9	0.648	15007343	2000	birds	NA	NA	46	0	0	0	0	1	1	NA	NA	NA	0	11.6	3.4	6	15	12.435	7	-0.334036	0.313815
1017	88	Becker&Agreda.2005	Ecuador	SA	sppR	2	-1.55748	-80.7138	750.59	1979	65.3	46.9	0.648	15007343	2000	plants	NA	NA	46	0	0	0	0	1	1	NA	NA	NA	0	7	1.6	5	3.3	6.7082	5	0.684922	0.423456
1018	89	Bihn.etal.2008	Brazil	SA	abund	NA	-25.3142	-48.6958	120	1988	2517.9	53.9	0.662	203429773	2003	arthropods	NA	NA	67	0	0	0	0	0	1	NA	NA	NA	0	2703	500.563	3	1428	819	3	1.49885	0.85388
1019	89	Bihn.etal.2008	Brazil	SA	abund	NA	-25.3142	-48.6958	120	1988	2517.9	53.9	0.662	203429773	2003	arthropods	NA	NA	67	0	0	0	0	0	1	NA	NA	NA	0	2703	500.563	3	1278	924	3	1.5301	0.861766
1020	89	Bihn.etal.2008	Brazil	SA	abund	NA	-25.3142	-48.6958	120	1988	2517.9	53.9	0.662	203429773	2003	arthropods	NA	NA	67	0	0	0	0	0	1	NA	NA	NA	0	2703	500.563	3	471	336	3	4.17755	2.12099
1021	89	Bihn.etal.2008	Brazil	SA	abund	NA	-25.3142	-48.6958	120	1988	2517.9	53.9	0.662	203429773	2003	arthropods	NA	NA	67	0	0	0	0	0	1	NA	NA	NA	0	201	171.473	3	180	111	3	0.116006	0.667788
1022	89	Bihn.etal.2008	Brazil	SA	abund	NA	-25.3142	-48.6958	120	1988	2517.9	53.9	0.662	203429773	2003	arthropods	NA	NA	67	0	0	0	0	0	1	NA	NA	NA	0	201	171.473	3	503	264	3	-1.0825	0.764317
1023	89	Bihn.etal.2008	Brazil	SA	abund	NA	-25.3142	-48.6958	120	1988	2517.9	53.9	0.662	203429773	2003	arthropods	NA	NA	67	0	0	0	0	0	1	NA	NA	NA	0	201	171.473	3	634	1053	3	-0.457964	0.684144
1024	89	Bihn.etal.2008	Brazil	SA	sppR	NA	-25.3142	-48.6958	120	1988	2517.9	53.9	0.662	203429773	2003	arthropods	NA	NA	67	0	0	0	0	0	1	NA	NA	NA	0	16	3.4641	3	4	2.7	3	3.08298	1.45873
1025	89	Bihn.etal.2008	Brazil	SA	sppR	NA	-25.3142	-48.6958	120	1988	2517.9	53.9	0.662	203429773	2003	arthropods	NA	NA	67	0	0	0	0	0	1	NA	NA	NA	0	29	6.9282	3	14	9	3	1.49022	0.851731
1026	89	Bihn.etal.2008	Brazil	SA	sppR	NA	-25.3142	-48.6958	120	1988	2517.9	53.9	0.662	203429773	2003	arthropods	NA	NA	67	0	0	0	0	0	1	NA	NA	NA	0	12	1.73205	3	3.7	2.1	3	3.44052	1.6531
1027	89	Bihn.etal.2008	Brazil	SA	sppR	NA	-25.3142	-48.6958	120	1988	2517.9	53.9	0.662	203429773	2003	arthropods	NA	NA	67	0	0	0	0	0	1	NA	NA	NA	0	23	0.866025	3	19	5.4	3	0.82529	0.723425
1028	89	Bihn.etal.2008	Brazil	SA	sppR	NA	-25.3142	-48.6958	120	1988	2517.9	53.9	0.662	203429773	2003	arthropods	NA	NA	67	0	0	0	0	0	1	NA	NA	NA	0	23	0.866025	3	18	4.5	3	1.23116	0.79298
1029	89	Bihn.etal.2008	Brazil	SA	sppR	NA	-25.3142	-48.6958	120	1988	2517.9	53.9	0.662	203429773	2003	arthropods	NA	NA	67	0	0	0	0	0	1	NA	NA	NA	0	23	0.866025	3	15	11.4	3	0.78957	0.718618
1030	89	Bihn.etal.2008	Brazil	SA	sppR	NA	-25.3142	-48.6958	120	1988	2517.9	53.9	0.662	203429773	2003	arthropods	NA	NA	67	0	0	0	0	0	1	NA	NA	NA	0	16	3.4641	3	14	0.6	3	0.641912	0.701004
1031	89	Bihn.etal.2008	Brazil	SA	sppR	NA	-25.3142	-48.6958	120	1988	2517.9	53.9	0.662	203429773	2003	arthropods	NA	NA	67	0	0	0	0	0	1	NA	NA	NA	0	16	3.4641	3	10	4.8	3	1.14373	0.775677
1032	89	Bihn.etal.2008	Brazil	SA	sppR	NA	-25.3142	-48.6958	120	1988	2517.9	53.9	0.662	203429773	2003	arthropods	NA	NA	67	0	0	0	0	0	1	NA	NA	NA	0	16	3.4641	3	9	2.7	3	1.7984	0.936188
1033	89	Bihn.etal.2008	Brazil	SA	sppR	NA	-25.3142	-48.6958	120	1988	2517.9	53.9	0.662	203429773	2003	arthropods	NA	NA	67	0	0	0	0	0	1	NA	NA	NA	0	92	3.4641	3	82	24	3	0.465336	0.684711
1034	89	Bihn.etal.2008	Brazil	SA	sppR	NA	-25.3142	-48.6958	120	1988	2517.9	53.9	0.662	203429773	2003	arthropods	NA	NA	67	0	0	0	0	0	1	NA	NA	NA	0	92	3.4641	3	69	15	3	1.68581	0.903496
1035	89	Bihn.etal.2008	Brazil	SA	sppR	NA	-25.3142	-48.6958	120	1988	2517.9	53.9	0.662	203429773	2003	arthropods	NA	NA	67	0	0	0	0	0	1	NA	NA	NA	0	92	3.4641	3	50	6	3	6.84044	4.56596
1036	89	Bihn.etal.2008	Brazil	SA	sppR	NA	-25.3142	-48.6958	120	1988	2517.9	53.9	0.662	203429773	2003	arthropods	NA	NA	67	0	0	0	0	0	1	NA	NA	NA	0	29	6.9282	3	24	3	3	0.747287	0.713203
1037	89	Bihn.etal.2008	Brazil	SA	sppR	NA	-25.3142	-48.6958	120	1988	2517.9	53.9	0.662	203429773	2003	arthropods	NA	NA	67	0	0	0	0	0	1	NA	NA	NA	0	29	6.9282	3	32	3	3	-0.448372	0.68342
1038	89	Bihn.etal.2008	Brazil	SA	sppR	NA	-25.3142	-48.6958	120	1988	2517.9	53.9	0.662	203429773	2003	arthropods	NA	NA	67	0	0	0	0	0	1	NA	NA	NA	0	29	6.9282	3	32	15	3	-0.204878	0.670165
1039	89	Bihn.etal.2008	Brazil	SA	sppR	NA	-25.3142	-48.6958	120	1988	2517.9	53.9	0.662	203429773	2003	arthropods	NA	NA	67	0	0	0	0	0	1	NA	NA	NA	0	9.25	0.257383	3	8.0758	2.5698	3	0.513015	0.688599
1040	89	Bihn.etal.2008	Brazil	SA	sppR	NA	-25.3142	-48.6958	120	1988	2517.9	53.9	0.662	203429773	2003	arthropods	NA	NA	67	0	0	0	0	0	1	NA	NA	NA	0	9.25	0.257383	3	6.539	1.7298	3	1.74918	0.921635
1041	89	Bihn.etal.2008	Brazil	SA	sppR	NA	-25.3142	-48.6958	120	1988	2517.9	53.9	0.662	203429773	2003	arthropods	NA	NA	67	0	0	0	0	0	1	NA	NA	NA	0	9.25	0.257383	3	4.4586	0.6426	3	7.8103	5.75007
1042	89	Bihn.etal.2008	Brazil	SA	sppR	NA	-25.3142	-48.6958	120	1988	2517.9	53.9	0.662	203429773	2003	arthropods	NA	NA	67	0	0	0	0	0	1	NA	NA	NA	0	2.1001	0.627868	3	1.5354	0.2475	3	0.944149	0.740951
1043	89	Bihn.etal.2008	Brazil	SA	sppR	NA	-25.3142	-48.6958	120	1988	2517.9	53.9	0.662	203429773	2003	arthropods	NA	NA	67	0	0	0	0	0	1	NA	NA	NA	0	2.1001	0.627868	3	2.4203	0.4452	3	-0.469419	0.68503
1044	89	Bihn.etal.2008	Brazil	SA	sppR	NA	-25.3142	-48.6958	120	1988	2517.9	53.9	0.662	203429773	2003	arthropods	NA	NA	67	0	0	0	0	0	1	NA	NA	NA	0	2.1001	0.627868	3	2.4982	1.5813	3	-0.264024	0.672476
1045	89	Bihn.etal.2008	Brazil	SA	sppR	NA	-25.3142	-48.6958	120	1988	2517.9	53.9	0.662	203429773	2003	arthropods	NA	NA	67	0	0	0	0	0	1	NA	NA	NA	0	21.7	0.519615	3	17.7	5.4	3	0.831993	0.724351
1046	89	Bihn.etal.2008	Brazil	SA	sppR	NA	-25.3142	-48.6958	120	1988	2517.9	53.9	0.662	203429773	2003	arthropods	NA	NA	67	0	0	0	0	0	1	NA	NA	NA	0	21.7	0.519615	3	15.3	0.9	3	6.94901	4.69073
1047	89	Bihn.etal.2008	Brazil	SA	sppR	NA	-25.3142	-48.6958	120	1988	2517.9	53.9	0.662	203429773	2003	arthropods	NA	NA	67	0	0	0	0	0	1	NA	NA	NA	0	21.7	0.519615	3	11.3	3.6	3	3.22633	1.5341
1048	89	Bihn.etal.2008	Brazil	SA	sppR	NA	-25.3142	-48.6958	120	1988	2517.9	53.9	0.662	203429773	2003	arthropods	NA	NA	67	0	0	0	0	0	1	NA	NA	NA	0	12	1.73205	3	9.3	2.7	3	0.949754	0.741836
1049	89	Bihn.etal.2008	Brazil	SA	sppR	NA	-25.3142	-48.6958	120	1988	2517.9	53.9	0.662	203429773	2003	arthropods	NA	NA	67	0	0	0	0	0	1	NA	NA	NA	0	12	1.73205	3	8.3	2.7	3	1.30151	0.807828
1050	89	Bihn.etal.2008	Brazil	SA	sppR	NA	-25.3142	-48.6958	120	1988	2517.9	53.9	0.662	203429773	2003	arthropods	NA	NA	67	0	0	0	0	0	1	NA	NA	NA	0	12	1.73205	3	8.3	2.7	3	1.30151	0.807828
1051	89	Bihn.etal.2008	Brazil	SA	sppR	NA	-25.3142	-48.6958	120	1988	2517.9	53.9	0.662	203429773	2003	arthropods	NA	NA	67	0	0	0	0	0	1	NA	NA	NA	0	14.5	0.34641	3	12.9	3	3	0.59783	0.69645
1052	89	Bihn.etal.2008	Brazil	SA	sppR	NA	-25.3142	-48.6958	120	1988	2517.9	53.9	0.662	203429773	2003	arthropods	NA	NA	67	0	0	0	0	0	1	NA	NA	NA	0	14.5	0.34641	3	11.7	0.9	3	3.27621	1.56113
1053	89	Bihn.etal.2008	Brazil	SA	sppR	NA	-25.3142	-48.6958	120	1988	2517.9	53.9	0.662	203429773	2003	arthropods	NA	NA	67	0	0	0	0	0	1	NA	NA	NA	0	14.5	0.34641	3	9.9	2.4	3	2.14054	1.04849
1054	89	Bihn.etal.2008	Brazil	SA	sppR	NA	-25.3142	-48.6958	120	1988	2517.9	53.9	0.662	203429773	2003	arthropods	NA	NA	67	0	0	0	0	0	1	NA	NA	NA	0	6	0.173205	3	5.4	0.9	3	0.738698	0.71214
1055	89	Bihn.etal.2008	Brazil	SA	sppR	NA	-25.3142	-48.6958	120	1988	2517.9	53.9	0.662	203429773	2003	arthropods	NA	NA	67	0	0	0	0	0	1	NA	NA	NA	0	6	0.173205	3	4.9	0.9	3	1.35428	0.819506
1056	89	Bihn.etal.2008	Brazil	SA	sppR	NA	-25.3142	-48.6958	120	1988	2517.9	53.9	0.662	203429773	2003	arthropods	NA	NA	67	0	0	0	0	0	1	NA	NA	NA	0	6	0.173205	3	5	0.6	3	1.80685	0.938726
1057	90	Borges.etal.2007	Brazil	SA	abund	2	-1.77988	-61.6511	23000	NA	2517.9	53.9	0.662	203429773	2003	birds	NA	NA	24	0	0	0	0	0	1	NA	NA	NA	0	51	7.43864	4	41.25	33.8378	4	0.345702	0.507469
1058	90	Borges.etal.2007	Brazil	SA	abund	2	-1.77988	-61.6511	23000	NA	2517.9	53.9	0.662	203429773	2003	birds	NA	NA	24	0	0	0	0	0	1	NA	NA	NA	0	49.5	12.2882	4	56.5	31.1769	4	-0.2566	0.504115
1059	90	Borges.etal.2007	Brazil	SA	abund	2	-1.77988	-61.6511	23000	NA	2517.9	53.9	0.662	203429773	2003	birds	NA	NA	24	0	0	0	0	0	1	NA	NA	NA	0	56.25	14.5688	4	37.5	18.0739	4	0.992176	0.561526
1060	90	Borges.etal.2007	Brazil	SA	sppR	2	-1.77988	-61.6511	23000	NA	2517.9	53.9	0.662	203429773	2003	birds	NA	NA	24	0	0	0	0	0	1	NA	NA	NA	0	37.5	2.88675	4	29.75	23.4592	4	0.402785	0.51014
1061	90	Borges.etal.2007	Brazil	SA	sppR	2	-1.77988	-61.6511	23000	NA	2517.9	53.9	0.662	203429773	2003	birds	NA	NA	24	0	0	0	0	0	1	NA	NA	NA	0	38	9.4163	4	40.25	18.9297	4	-0.13073	0.501068
1062	90	Borges.etal.2007	Brazil	SA	sppR	2	-1.77988	-61.6511	23000	NA	2517.9	53.9	0.662	203429773	2003	birds	NA	NA	24	0	0	0	0	0	1	NA	NA	NA	0	39.25	3.0957	4	28.5	10.3923	4	1.21782	0.592693
1063	91	Castro-Arellano.2007	Brazil	SA	abund	6	-3.49174	-55.0852	648862	1974	2517.9	53.9	0.662	203429773	2000	mammal	Artibeus concolor	0	77	0	1	0	0	0	1	LC	NA	NA	0	0.29	0.0565685	2	0.75	0.84	2	-0.435949	1.02376
1064	91	Castro-Arellano.2007	Brazil	SA	abund	6	-3.49174	-55.0852	648862	1974	2517.9	53.9	0.662	203429773	2000	mammal	Artibeus gnomus	0	77	0	1	0	0	0	1	LC	NA	NA	0	0.415	0.120208	2	0.42	0	2	-0.0331876	1.00014
1065	91	Castro-Arellano.2007	Brazil	SA	abund	6	-3.49174	-55.0852	648862	1974	2517.9	53.9	0.662	203429773	2000	mammal	Artibeus jamaicensis	0	77	0	1	0	0	0	1	LC	NA	NA	0	1.21	0.296985	2	2.165	0.83	2	-0.864381	1.09339
1066	91	Castro-Arellano.2007	Brazil	SA	abund	6	-3.49174	-55.0852	648862	1974	2517.9	53.9	0.662	203429773	2000	mammal	Artibeus lituratus	0	77	0	1	0	0	0	1	LC	NA	NA	0	7.665	3.65574	2	11.54	3.58	2	-0.604255	1.04564
1067	91	Castro-Arellano.2007	Brazil	SA	abund	6	-3.49174	-55.0852	648862	1974	2517.9	53.9	0.662	203429773	2000	mammal	Artibeus obscurus	0	77	0	1	0	0	0	1	LC	NA	NA	0	2.25	0	2	2.625	0.59	2	-0.50713	1.03215
1068	91	Castro-Arellano.2007	Brazil	SA	abund	6	-3.49174	-55.0852	648862	1974	2517.9	53.9	0.662	203429773	2000	mammal	Carollia brevicauda	0	77	0	1	0	0	0	1	LC	NA	NA	0	1.79	1.7112	2	0.835	1.33	2	0.351584	1.01545
1069	91	Castro-Arellano.2007	Brazil	SA	abund	6	-3.49174	-55.0852	648862	1974	2517.9	53.9	0.662	203429773	2000	mammal	Carollia perspicillata	0	77	0	1	0	0	0	1	LC	NA	NA	0	30.915	21.8001	2	16.875	13.59	2	0.436071	1.02377
1070	91	Castro-Arellano.2007	Brazil	SA	abund	6	-3.49174	-55.0852	648862	1974	2517.9	53.9	0.662	203429773	2000	mammal	Glossophaga soricina	0	77	0	1	0	0	0	1	LC	NA	NA	0	0.42	0	2	1.125	0.41	2	-1.37197	1.23529
1071	91	Castro-Arellano.2007	Brazil	SA	abund	6	-3.49174	-55.0852	648862	1974	2517.9	53.9	0.662	203429773	2000	mammal	Lonchophylla thomasi	0	77	0	1	0	0	0	1	NA	NA	NA	0	2	1.1738	2	2.875	2.25	2	-0.275103	1.00946
1072	91	Castro-Arellano.2007	Brazil	SA	abund	6	-3.49174	-55.0852	648862	1974	2517.9	53.9	0.662	203429773	2000	mammal	Lophostoma silviculum	0	77	0	1	0	0	0	1	NA	NA	NA	0	0.79	0.296985	2	0.67	0	2	0.322394	1.01299
1073	91	Castro-Arellano.2007	Brazil	SA	abund	6	-3.49174	-55.0852	648862	1974	2517.9	53.9	0.662	203429773	2000	mammal	Phyllostomus elongatus	0	77	0	1	0	0	0	1	LC	NA	NA	0	0.54	0.0565685	2	0.205	0.25	2	1.0428	1.13593
1074	91	Castro-Arellano.2007	Brazil	SA	abund	6	-3.49174	-55.0852	648862	1974	2517.9	53.9	0.662	203429773	2000	mammal	Rhinophylla fischerae	0	77	0	1	0	0	0	1	LC	NA	NA	0	0.795	0.53033	2	0.5	0.34	2	0.373636	1.01745
1075	91	Castro-Arellano.2007	Brazil	SA	abund	6	-3.49174	-55.0852	648862	1974	2517.9	53.9	0.662	203429773	2000	mammal	Rhinophylla pumilio	0	77	0	1	0	0	0	1	LC	NA	NA	0	0.79	0.0565685	2	0.205	0.25	2	1.82101	1.41451
1076	91	Castro-Arellano.2007	Brazil	SA	abund	6	-3.49174	-55.0852	648862	1974	2517.9	53.9	0.662	203429773	2000	mammal	Tonatia saurophila	0	77	0	1	0	0	0	1	LC	NA	NA	0	0.585	0.120208	2	0.915	0.83	2	-0.313956	1.01232
1077	91	Castro-Arellano.2007	Brazil	SA	abund	6	-3.49174	-55.0852	648862	1974	2517.9	53.9	0.662	203429773	2000	mammal	Uroderma bilobatum	0	77	0	1	0	0	0	1	LC	NA	NA	0	0.415	0.120208	2	0.335	0.17	2	0.306574	1.01175
1078	91	Castro-Arellano.2007	Brazil	SA	abund	6	-3.49174	-55.0852	648862	1974	2517.9	53.9	0.662	203429773	2000	mammal	NA	NA	77	0	0	0	0	0	1	NA	NA	NA	0	47.335	20.2728	2	36.75	21.16	2	0.288206	1.01038
1079	91	Castro-Arellano.2007	Brazil	SA	abund	6	-3.49174	-55.0852	648862	1974	2517.9	53.9	0.662	203429773	2000	mammal	NA	NA	77	0	0	0	0	0	1	NA	NA	NA	0	3.585	0.827315	2	2.92	0.5	2	0.548888	1.03766
1080	91	Castro-Arellano.2007	Brazil	SA	abund	6	-3.49174	-55.0852	648862	1974	2517.9	53.9	0.662	203429773	2000	mammal	NA	NA	77	0	0	0	0	0	1	NA	NA	NA	0	2.71	1.35765	2	4.165	2.33	2	-0.4305	1.02317
1081	91	Castro-Arellano.2007	Brazil	SA	abund	6	-3.49174	-55.0852	648862	1974	2517.9	53.9	0.662	203429773	2000	mammal	NA	NA	77	0	0	0	0	0	1	NA	NA	NA	0	2.33	0.707107	2	2.08	1	2	0.162868	1.00332
1082	91	Castro-Arellano.2007	Brazil	SA	abund	6	-3.49174	-55.0852	648862	1974	2517.9	53.9	0.662	203429773	2000	mammal	NA	NA	77	0	0	0	0	0	1	NA	NA	NA	0	1.165	0.120208	2	0.83	0.5	2	0.519772	1.03377
1083	91	Castro-Arellano.2007	Brazil	SA	abund	6	-3.49174	-55.0852	648862	1974	2517.9	53.9	0.662	203429773	2000	mammal	NA	NA	77	0	0	0	0	0	1	NA	NA	NA	0	2.71	1.35765	2	4.165	2.33	2	-0.4305	1.02317
1084	92	Dranzoa.etal.2001	Kenya	AF	sppR	2	0.482097	30.4005	798	NA	36.1	42.5	0.535	41070934	1993	birds	NA	NA	35	0	0	0	0	0	1	NA	NA	NA	0	26	7.07107	2	31	18	2	-0.206288	1.00532
1085	93	Farwig.etal.2008	Kenya	AF	abund	2	0.261581	34.8874	178.38	1933	36.1	42.5	0.535	41070934	2006	birds	NA	NA	27	0	0	0	0	1	1	NA	NA	NA	0	1.56	0.02	3	1.59	0.0519615	3	-0.607989	0.697471
1086	93	Farwig.etal.2008	Kenya	AF	abund	2	0.261581	34.8874	178.38	1933	36.1	42.5	0.535	41070934	2006	birds	NA	NA	27	0	0	0	0	1	1	NA	NA	NA	0	1.56	0.02	3	1.6	0.0519615	3	-0.810652	0.72143
1087	93	Farwig.etal.2008	Kenya	AF	abund	2	0.261581	34.8874	178.38	1933	36.1	42.5	0.535	41070934	2006	birds	NA	NA	27	0	0	0	0	1	1	NA	NA	NA	0	1.56	0.02	3	1.41	0.0519615	3	3.03994	1.43677
1088	93	Farwig.etal.2008	Kenya	AF	abund	2	0.261581	34.8874	178.38	1933	36.1	42.5	0.535	41070934	2006	birds	NA	NA	27	0	0	0	0	1	1	NA	NA	NA	0	1.33	0.04	3	1.36	0.069282	3	-0.423142	0.681587
1089	93	Farwig.etal.2008	Kenya	AF	abund	2	0.261581	34.8874	178.38	1933	36.1	42.5	0.535	41070934	2006	birds	NA	NA	27	0	0	0	0	1	1	NA	NA	NA	0	1.33	0.04	3	1.27	0.069282	3	0.846284	0.72635
1090	93	Farwig.etal.2008	Kenya	AF	abund	2	0.261581	34.8874	178.38	1933	36.1	42.5	0.535	41070934	2006	birds	NA	NA	27	0	0	0	0	1	1	NA	NA	NA	0	1.33	0.04	3	0.88	0.069282	3	6.34713	4.02384
1091	93	Farwig.etal.2008	Kenya	AF	abund	2	0.261581	34.8874	178.38	1933	36.1	42.5	0.535	41070934	2006	birds	NA	NA	27	0	0	0	0	1	1	NA	NA	NA	0	1.07	0.04	3	1.13	0.0519615	3	-1.03246	0.755497
1092	93	Farwig.etal.2008	Kenya	AF	abund	2	0.261581	34.8874	178.38	1933	36.1	42.5	0.535	41070934	2006	birds	NA	NA	27	0	0	0	0	1	1	NA	NA	NA	0	1.07	0.04	3	1.21	0.069282	3	-1.97466	0.991608
1093	93	Farwig.etal.2008	Kenya	AF	abund	2	0.261581	34.8874	178.38	1933	36.1	42.5	0.535	41070934	2006	birds	NA	NA	27	0	0	0	0	1	1	NA	NA	NA	0	1.07	0.04	3	0.98	0.069282	3	1.26943	0.800954
1094	93	Farwig.etal.2008	Kenya	AF	abund	2	0.261581	34.8874	178.38	1933	36.1	42.5	0.535	41070934	2006	birds	NA	NA	27	0	0	0	0	1	1	NA	NA	NA	0	0.17	0.04	3	0.26	0.069282	3	-1.26943	0.800954
1095	93	Farwig.etal.2008	Kenya	AF	abund	2	0.261581	34.8874	178.38	1933	36.1	42.5	0.535	41070934	2006	birds	NA	NA	27	0	0	0	0	1	1	NA	NA	NA	0	0.17	0.04	3	0.6	0.0519615	3	-7.39928	5.22911
1096	93	Farwig.etal.2008	Kenya	AF	abund	2	0.261581	34.8874	178.38	1933	36.1	42.5	0.535	41070934	2006	birds	NA	NA	27	0	0	0	0	1	1	NA	NA	NA	0	0.49	0.27	3	4.67	0.467654	3	-8.73449	7.02428
1097	93	Farwig.etal.2008	Kenya	AF	sppR	2	0.261581	34.8874	178.38	1933	36.1	42.5	0.535	41070934	2006	birds	NA	NA	27	0	0	0	0	1	1	NA	NA	NA	0	0.17	0.04	3	0.91	0.0519615	3	-12.7336	14.1788
1098	93	Farwig.etal.2008	Kenya	AF	sppR	2	0.261581	34.8874	178.38	1933	36.1	42.5	0.535	41070934	2006	birds	NA	NA	27	0	0	0	0	1	1	NA	NA	NA	0	24.84	0.98	3	25.82	2.23435	3	-0.453236	0.683785
1099	93	Farwig.etal.2008	Kenya	AF	sppR	2	0.261581	34.8874	178.38	1933	36.1	42.5	0.535	41070934	2006	birds	NA	NA	27	0	0	0	0	1	1	NA	NA	NA	0	24.84	0.98	3	25.91	2.37291	3	-0.470284	0.685097
1100	93	Farwig.etal.2008	Kenya	AF	sppR	2	0.261581	34.8874	178.38	1933	36.1	42.5	0.535	41070934	2006	birds	NA	NA	27	0	0	0	0	1	1	NA	NA	NA	0	24.84	0.98	3	20.83	2.54611	3	1.65853	0.895893
1101	93	Farwig.etal.2008	Kenya	AF	sppR	2	0.261581	34.8874	178.38	1933	36.1	42.5	0.535	41070934	2006	birds	NA	NA	27	0	0	0	0	1	1	NA	NA	NA	0	10.73	0.4	3	9.93	0.987269	3	0.847431	0.726512
1102	93	Farwig.etal.2008	Kenya	AF	sppR	2	0.261581	34.8874	178.38	1933	36.1	42.5	0.535	41070934	2006	birds	NA	NA	27	0	0	0	0	1	1	NA	NA	NA	0	10.73	0.4	3	9.12	0.710141	3	2.22894	1.08068
1103	93	Farwig.etal.2008	Kenya	AF	sppR	2	0.261581	34.8874	178.38	1933	36.1	42.5	0.535	41070934	2006	birds	NA	NA	27	0	0	0	0	1	1	NA	NA	NA	0	10.73	0.4	3	10.55	1.07387	3	0.17724	0.669285
1104	93	Farwig.etal.2008	Kenya	AF	sppR	2	0.261581	34.8874	178.38	1933	36.1	42.5	0.535	41070934	2006	birds	NA	NA	27	0	0	0	0	1	1	NA	NA	NA	0	9.44	0.57	3	10.01	1.24708	3	-0.469072	0.685002
1105	93	Farwig.etal.2008	Kenya	AF	sppR	2	0.261581	34.8874	178.38	1933	36.1	42.5	0.535	41070934	2006	birds	NA	NA	27	0	0	0	0	1	1	NA	NA	NA	0	9.44	0.57	3	10.73	1.69741	3	-0.812936	0.721739
1106	93	Farwig.etal.2008	Kenya	AF	sppR	2	0.261581	34.8874	178.38	1933	36.1	42.5	0.535	41070934	2006	birds	NA	NA	27	0	0	0	0	1	1	NA	NA	NA	0	9.44	0.57	3	8.23	1.09119	3	1.10904	0.769165
1107	93	Farwig.etal.2008	Kenya	AF	sppR	2	0.261581	34.8874	178.38	1933	36.1	42.5	0.535	41070934	2006	birds	NA	NA	27	0	0	0	0	1	1	NA	NA	NA	0	2.09	0.94	3	1.87	0.917987	3	0.188938	0.669641
1108	93	Farwig.etal.2008	Kenya	AF	sppR	2	0.261581	34.8874	178.38	1933	36.1	42.5	0.535	41070934	2006	birds	NA	NA	27	0	0	0	0	1	1	NA	NA	NA	0	2.09	0.94	3	2.98	0.536936	3	-0.927683	0.738383
1109	93	Farwig.etal.2008	Kenya	AF	sppR	2	0.261581	34.8874	178.38	1933	36.1	42.5	0.535	41070934	2006	birds	NA	NA	27	0	0	0	0	1	1	NA	NA	NA	0	2.09	0.94	3	3.61	1.14315	3	-1.15888	0.778583
1110	93	Farwig.etal.2008	Kenya	AF	sppR	2	0.261581	34.8874	178.38	1933	36.1	42.5	0.535	41070934	2006	birds	NA	NA	27	0	0	0	0	1	1	NA	NA	NA	0	24.79	0.8	3	25.73	1.29904	3	-0.695245	0.706947
1111	93	Farwig.etal.2008	Kenya	AF	sppR	2	0.261581	34.8874	178.38	1933	36.1	42.5	0.535	41070934	2006	birds	NA	NA	27	0	0	0	0	1	1	NA	NA	NA	0	24.79	0.8	3	25.77	1.54153	3	-0.636713	0.70045
1112	93	Farwig.etal.2008	Kenya	AF	sppR	2	0.261581	34.8874	178.38	1933	36.1	42.5	0.535	41070934	2006	birds	NA	NA	27	0	0	0	0	1	1	NA	NA	NA	0	24.79	0.8	3	21.01	1.45492	3	2.56888	1.2166
1113	93	Farwig.etal.2008	Kenya	AF	sppR	2	0.261581	34.8874	178.38	1933	36.1	42.5	0.535	41070934	2006	birds	NA	NA	27	0	0	0	0	1	1	NA	NA	NA	0	12.24	0.58	3	12.06	0.779423	3	0.209057	0.670309
1114	93	Farwig.etal.2008	Kenya	AF	sppR	2	0.261581	34.8874	178.38	1933	36.1	42.5	0.535	41070934	2006	birds	NA	NA	27	0	0	0	0	1	1	NA	NA	NA	0	12.24	0.58	3	10.28	0.935307	3	2.00957	1.0032
1115	93	Farwig.etal.2008	Kenya	AF	sppR	2	0.261581	34.8874	178.38	1933	36.1	42.5	0.535	41070934	2006	birds	NA	NA	27	0	0	0	0	1	1	NA	NA	NA	0	12.24	0.58	3	7.88	0.762102	3	5.137	2.86573
1116	93	Farwig.etal.2008	Kenya	AF	sppR	2	0.261581	34.8874	178.38	1933	36.1	42.5	0.535	41070934	2006	birds	NA	NA	27	0	0	0	0	1	1	NA	NA	NA	0	9.39	0.54	3	10.06	0.848705	3	-0.751556	0.713736
1117	93	Farwig.etal.2008	Kenya	AF	sppR	2	0.261581	34.8874	178.38	1933	36.1	42.5	0.535	41070934	2006	birds	NA	NA	27	0	0	0	0	1	1	NA	NA	NA	0	9.39	0.54	3	10.73	0.848705	3	-1.50311	0.854945
1118	93	Farwig.etal.2008	Kenya	AF	sppR	2	0.261581	34.8874	178.38	1933	36.1	42.5	0.535	41070934	2006	birds	NA	NA	27	0	0	0	0	1	1	NA	NA	NA	0	9.39	0.54	3	8.23	0.935307	3	1.21196	0.789071
1119	93	Farwig.etal.2008	Kenya	AF	sppR	2	0.261581	34.8874	178.38	1933	36.1	42.5	0.535	41070934	2006	birds	NA	NA	27	0	0	0	0	1	1	NA	NA	NA	0	0.49	0.27	3	0.8	0.536936	3	-0.582027	0.694896
1120	93	Farwig.etal.2008	Kenya	AF	sppR	2	0.261581	34.8874	178.38	1933	36.1	42.5	0.535	41070934	2006	birds	NA	NA	27	0	0	0	0	1	1	NA	NA	NA	0	0.49	0.27	3	3.16	0.467654	3	-5.57921	3.26063
1121	93	Farwig.etal.2008	Kenya	AF	sppR	2	0.261581	34.8874	178.38	1933	36.1	42.5	0.535	41070934	2006	birds	NA	NA	27	0	0	0	0	1	1	NA	NA	NA	0	0.17	0.04	3	0.98	0.0519615	3	-13.9382	16.8561
1122	93	Farwig.etal.2008	Kenya	AF	sppR	2	0.261581	34.8874	178.38	1933	36.1	42.5	0.535	41070934	2006	birds	NA	NA	27	0	0	0	0	1	1	NA	NA	NA	0	24.84	0.98	3	20.74	2.54611	3	1.69575	0.906298
1123	93	Farwig.etal.2008	Kenya	AF	sppR	2	0.261581	34.8874	178.38	1933	36.1	42.5	0.535	41070934	2006	birds	NA	NA	27	0	0	0	0	1	1	NA	NA	NA	0	10.73	0.4	3	8.68	0.917987	3	2.31006	1.11137
1124	93	Farwig.etal.2008	Kenya	AF	sppR	2	0.261581	34.8874	178.38	1933	36.1	42.5	0.535	41070934	2006	birds	NA	NA	27	0	0	0	0	1	1	NA	NA	NA	0	9.44	0.57	3	7.88	2.23435	3	0.763375	0.715229
1125	93	Farwig.etal.2008	Kenya	AF	sppR	2	0.261581	34.8874	178.38	1933	36.1	42.5	0.535	41070934	2006	birds	NA	NA	27	0	0	0	0	1	1	NA	NA	NA	0	2.09	0.94	3	3.74	1.22976	3	-1.20283	0.787234
1126	93	Farwig.etal.2008	Kenya	AF	sppR	2	0.261581	34.8874	178.38	1933	36.1	42.5	0.535	41070934	2006	birds	NA	NA	27	0	0	0	0	1	1	NA	NA	NA	0	24.79	0.8	3	20.92	1.38564	3	2.72927	1.28741
1127	93	Farwig.etal.2008	Kenya	AF	sppR	2	0.261581	34.8874	178.38	1933	36.1	42.5	0.535	41070934	2006	birds	NA	NA	27	0	0	0	0	1	1	NA	NA	NA	0	12.24	0.58	3	6.45	1.00459	3	5.63217	3.31011
1128	93	Farwig.etal.2008	Kenya	AF	sppR	2	0.261581	34.8874	178.38	1933	36.1	42.5	0.535	41070934	2006	birds	NA	NA	27	0	0	0	0	1	1	NA	NA	NA	0	9.39	0.54	3	7.97	0.848705	3	1.59285	0.878097
1129	93	Farwig.etal.2008	Kenya	AF	sppR	2	0.261581	34.8874	178.38	1933	36.1	42.5	0.535	41070934	2006	birds	NA	NA	27	0	0	0	0	1	1	NA	NA	NA	0	0.49	0.27	3	5.03	0.311769	3	-12.4211	13.5236
1130	94	Hoehn.etal.2010	Indonesia	AS	abund	2	-1.51667	120.183	2290	1982	834.3	36.8	0.596	245613043	2006	arthropods	NA	NA	44	0	0	0	1	0	1	NA	NA	NA	0	2.62	0.64	3	43.73	9.66484	3	-4.78914	2.57799
1131	94	Hoehn.etal.2010	Indonesia	AS	abund	2	-1.51667	120.183	2290	1982	834.3	36.8	0.596	245613043	2006	arthropods	NA	NA	44	0	0	0	1	0	1	NA	NA	NA	0	2.62	0.64	3	8.58	3.2	4	-1.99513	0.867659
1132	94	Hoehn.etal.2010	Indonesia	AS	abund	2	-1.51667	120.183	2290	1982	834.3	36.8	0.596	245613043	2006	arthropods	NA	NA	44	0	0	0	1	0	1	NA	NA	NA	0	2.62	0.64	3	8.4	2.56	4	-2.40112	0.995146
1133	94	Hoehn.etal.2010	Indonesia	AS	abund	2	-1.51667	120.183	2290	1982	834.3	36.8	0.596	245613043	2006	arthropods	NA	NA	44	0	0	0	1	0	1	NA	NA	NA	0	2.62	0.64	3	9.3	3.84	4	-1.8709	0.833353
1134	94	Hoehn.etal.2010	Indonesia	AS	sppR	2	-1.51667	120.183	2290	1982	834.3	36.8	0.596	245613043	2006	arthropods	NA	NA	44	0	0	0	1	0	1	NA	NA	NA	0	1.54	0.27	3	9.8	1.59349	3	-5.76687	3.43807
1135	94	Hoehn.etal.2010	Indonesia	AS	sppR	2	-1.51667	120.183	2290	1982	834.3	36.8	0.596	245613043	2006	arthropods	NA	NA	44	0	0	0	1	0	1	NA	NA	NA	0	1.54	0.27	3	4.26	1.06	4	-2.72683	1.11445
1136	94	Hoehn.etal.2010	Indonesia	AS	sppR	2	-1.51667	120.183	2290	1982	834.3	36.8	0.596	245613043	2006	arthropods	NA	NA	44	0	0	0	1	0	1	NA	NA	NA	0	1.54	0.27	3	4.85	0.98	4	-3.57662	1.49706
1137	94	Hoehn.etal.2010	Indonesia	AS	sppR	2	-1.51667	120.183	2290	1982	834.3	36.8	0.596	245613043	2006	arthropods	NA	NA	44	0	0	0	1	0	1	NA	NA	NA	0	1.54	0.27	3	4.45	1.2	4	-2.58878	1.06203
1138	95	Cleary.etal.2006	Malaysia	AS	abund	6	2.77727	115.509	13605	1980	247.6	46.2	0.641	28728607	1998	plants	NA	NA	75	0	0	0	0	1	1	NA	NA	NA	0	283	82.4941	3	109.5	265.776	3	0.703503	0.70791
1139	95	Cleary.etal.2006	Malaysia	AS	sppR	6	2.77727	115.509	13605	1980	247.6	46.2	0.641	28728607	1998	arthropods	NA	NA	75	0	0	0	0	1	1	NA	NA	NA	0	41	20.3689	3	38.1	28.224	3	0.0940142	0.667403
1140	95	Cleary.etal.2006	Malaysia	AS	sppR	6	2.77727	115.509	13605	1980	247.6	46.2	0.641	28728607	1998	plants	NA	NA	75	0	0	0	0	1	1	NA	NA	NA	0	10.6	3.05534	3	7.2	7.644	3	0.466046	0.684767
1141	95	Cleary.etal.2006	Malaysia	AS	sppR	6	2.77727	115.509	13605	1980	247.6	46.2	0.641	28728607	1998	plants	NA	NA	75	0	0	0	0	1	1	NA	NA	NA	0	26.9	4.07378	3	24	27.048	3	0.119632	0.667859
1142	96	Davis&Sutton.1998	Malaysia	AS	abund	1	4.96667	117.8	426.52	1980	247.6	46.2	0.641	28728607	1992	arthropods	NA	NA	80	0	0	0	0	0	1	NA	NA	NA	0	5.8	6.46	5	50.5	12.9966	2	-4.58557	2.20196
1143	96	Davis&Sutton.1998	Malaysia	AS	abund	1	4.96667	117.8	426.52	1980	247.6	46.2	0.641	28728607	1992	arthropods	NA	NA	80	0	0	0	0	0	1	NA	NA	NA	0	5.8	6.46	5	16.5	20.94	4	-0.653079	0.473695
1144	97	Davis.etal.2001	Malaysia	AS	sppR	1	4.96667	117.8	426.52	1980	247.6	46.2	0.641	28728607	1992	arthropods	NA	NA	80	0	0	0	0	0	1	NA	NA	NA	0	44.2	3.9	5	29	8.00445	2	2.55678	1.16694
1145	97	Davis.etal.2001	Malaysia	AS	sppR	1	4.96667	117.8	426.52	1980	247.6	46.2	0.641	28728607	1992	arthropods	NA	NA	80	0	0	0	0	0	1	NA	NA	NA	0	44.2	3.9	5	45.67	13.458	3	-0.15206	0.534778
1146	98	Devicotor.etal.2007	France	EU	sppR	0	46.1755	2.5199	NA	NA	2808	32.7	0.758	65312249	2005	birds	NA	NA	0	1	0	0	0	0	1	NA	NA	NA	1	37.7	4.29325	180	35.1	73.78	238	0.0465445	0.00975983
1147	99	Edwards.etal.2010	Malaysia	AS	abund	1	4.96667	117.8	426.52	1980	247.6	46.2	0.641	28728607	2008	birds	NA	NA	80	0	0	0	0	0	1	NA	NA	NA	0	6.02	91.9489	5	0.03	1.372	5	0.0831557	0.400346
1148	99	Edwards.etal.2010	Malaysia	AS	abund	1	4.96667	117.8	426.52	1980	247.6	46.2	0.641	28728607	2008	birds	NA	NA	80	0	0	0	0	0	1	NA	NA	NA	0	19.1	39.4442	5	16	72.52	5	0.047939	0.400115
1149	99	Edwards.etal.2010	Malaysia	AS	sppR	1	4.96667	117.8	426.52	1980	247.6	46.2	0.641	28728607	2008	birds	NA	NA	80	0	0	0	0	0	1	NA	NA	NA	0	7.58	22.0011	5	0.56	3.724	5	0.401623	0.408065
1150	99	Edwards.etal.2010	Malaysia	AS	sppR	1	4.96667	117.8	426.52	1980	247.6	46.2	0.641	28728607	2008	birds	NA	NA	80	0	0	0	0	0	1	NA	NA	NA	0	22.8	9.64193	5	10.4	10.78	5	1.09453	0.4599
1151	99	Edwards.etal.2010	Malaysia	AS	sppR	1	4.96667	117.8	426.52	1980	247.6	46.2	0.641	28728607	2008	birds	NA	NA	80	0	0	0	0	0	1	NA	NA	NA	0	7.58	22.0011	5	0.88	8.7024	12	0.467961	0.289774
1152	99	Edwards.etal.2010	Malaysia	AS	sppR	1	4.96667	117.8	426.52	1980	247.6	46.2	0.641	28728607	2008	birds	NA	NA	80	0	0	0	0	0	1	NA	NA	NA	0	22.8	9.64193	5	13.49	28.4592	12	0.355195	0.287044
1153	100	Eggleton.etal.1999	Malaysia	AS	abund	1	4.96667	117.8	426.52	1980	247.6	46.2	0.641	28728607	1996	arthropods	NA	NA	13	1	0	0	0	0	1	NA	10	20	0	1511	566	3	1761	992.465	3	-0.246907	0.671747
1154	100	Eggleton.etal.1999	Malaysia	AS	abund	1	4.96667	117.8	426.52	1980	247.6	46.2	0.641	28728607	1996	arthropods	NA	NA	13	1	0	0	0	0	1	NA	10	20	0	1511	566	3	886	663.375	3	0.808737	0.721171
1155	100	Eggleton.etal.1999	Malaysia	AS	abund	1	4.96667	117.8	426.52	1980	247.6	46.2	0.641	28728607	1996	arthropods	NA	NA	13	1	0	0	0	0	1	NA	10	20	0	3.49	1.02	3	4.71	3.70659	3	-0.358088	0.677352
1156	100	Eggleton.etal.1999	Malaysia	AS	abund	1	4.96667	117.8	426.52	1980	247.6	46.2	0.641	28728607	1996	arthropods	NA	NA	13	1	0	0	0	0	1	NA	10	20	0	3.49	1.02	3	2.7	2.26899	3	0.358329	0.677367
1157	100	Eggleton.etal.1999	Malaysia	AS	sppR	1	4.96667	117.8	426.52	1980	247.6	46.2	0.641	28728607	1996	arthropods	NA	NA	13	1	0	0	0	0	1	NA	10	20	0	29	2	3	28	4.84974	3	0.215095	0.670522
1158	100	Eggleton.etal.1999	Malaysia	AS	sppR	1	4.96667	117.8	426.52	1980	247.6	46.2	0.641	28728607	1996	arthropods	NA	NA	13	1	0	0	0	0	1	NA	10	20	0	29	2	3	26	12.9904	3	0.257553	0.672194
1159	100	Eggleton.etal.1999	Malaysia	AS	sppR	1	4.96667	117.8	426.52	1980	247.6	46.2	0.641	28728607	1996	arthropods	NA	NA	13	1	0	0	0	0	1	NA	10	20	0	33	2.8	2	31	3.9598	2	0.329042	1.01353
1160	100	Eggleton.etal.1999	Malaysia	AS	sppR	1	4.96667	117.8	426.52	1980	247.6	46.2	0.641	28728607	1996	arthropods	NA	NA	13	1	0	0	0	0	1	NA	10	20	0	33	2.8	2	28.5	0.989949	2	1.20898	1.1827
1161	101	Eltz.etal.2004	Malaysia	AS	abund	0	4.59502	117.205	NA	NA	247.6	46.2	0.641	28728607	1998	arthropods	NA	NA	0	1	0	0	0	1	1	NA	10	200	1	47.5	13.9164	4	16.45	69.5773	20	0.462159	0.30445
1162	101	Eltz.etal.2004	Malaysia	AS	abund	0	4.59502	117.205	NA	NA	247.6	46.2	0.641	28728607	1998	arthropods	NA	NA	0	1	0	0	0	1	1	NA	10	200	1	5.75	6.75154	4	9.85	56.9815	20	-0.0746678	0.300116
1163	101	Eltz.etal.2004	Malaysia	AS	sppR	0	4.59502	117.205	NA	NA	247.6	46.2	0.641	28728607	1999	arthropods	NA	NA	0	1	0	0	0	1	1	NA	10	200	1	5.5	0.905539	4	2.66	5.02708	20	0.585406	0.30714
1164	101	Eltz.etal.2004	Malaysia	AS	sppR	0	4.59502	117.205	NA	NA	247.6	46.2	0.641	28728607	1999	arthropods	NA	NA	0	1	0	0	0	1	1	NA	10	200	1	1.15	1.38924	4	1.47	7.02642	20	-0.0471677	0.300046
1165	102	Hopp.etal.2010	Brazil	SA	abund	0	-25.4865	-48.6747	16	NA	2517.9	53.9	0.662	203429773	2003	arthropods	NA	NA	7	0	0	0	0	1	1	NA	NA	NA	0	390.3	107.9	3	60.3	44.1673	3	3.19381	1.5167
1166	102	Hopp.etal.2010	Brazil	SA	abund	0	-25.4865	-48.6747	16	NA	2517.9	53.9	0.662	203429773	2003	arthropods	NA	NA	7	0	0	0	0	1	1	NA	NA	NA	0	390.3	107.9	3	106	111.024	3	2.07209	1.02446
1167	102	Hopp.etal.2010	Brazil	SA	abund	0	-25.4865	-48.6747	16	NA	2517.9	53.9	0.662	203429773	2003	arthropods	NA	NA	7	0	0	0	0	1	1	NA	NA	NA	0	390.3	107.9	3	348	413.094	3	0.111793	0.667708
1168	102	Hopp.etal.2010	Brazil	SA	abund	0	-25.4865	-48.6747	16	NA	2517.9	53.9	0.662	203429773	2003	arthropods	NA	NA	7	0	0	0	0	1	1	NA	NA	NA	0	236.7	101.2	3	38.7	38.7979	3	2.0614	1.02078
1169	102	Hopp.etal.2010	Brazil	SA	abund	0	-25.4865	-48.6747	16	NA	2517.9	53.9	0.662	203429773	2003	arthropods	NA	NA	7	0	0	0	0	1	1	NA	NA	NA	0	236.7	101.2	3	38.7	28.5788	3	2.12461	1.04283
1170	102	Hopp.etal.2010	Brazil	SA	abund	0	-25.4865	-48.6747	16	NA	2517.9	53.9	0.662	203429773	2003	arthropods	NA	NA	7	0	0	0	0	1	1	NA	NA	NA	0	236.7	101.2	3	237	315.753	3	-0.00102093	0.666667
1171	102	Hopp.etal.2010	Brazil	SA	sppR	0	-25.4865	-48.6747	16	NA	2517.9	53.9	0.662	203429773	2003	arthropods	NA	NA	7	0	0	0	0	1	1	NA	NA	NA	0	89.5	9.4	3	25.8	5.19615	3	6.69217	4.39876
1172	102	Hopp.etal.2010	Brazil	SA	sppR	0	-25.4865	-48.6747	16	NA	2517.9	53.9	0.662	203429773	2003	arthropods	NA	NA	7	0	0	0	0	1	1	NA	NA	NA	0	89.5	9.4	3	34.6	7.79423	3	5.07311	2.81137
1173	102	Hopp.etal.2010	Brazil	SA	sppR	0	-25.4865	-48.6747	16	NA	2517.9	53.9	0.662	203429773	2003	arthropods	NA	NA	7	0	0	0	0	1	1	NA	NA	NA	0	89.5	9.4	3	85.5	34.9874	3	0.124586	0.66796
1174	102	Hopp.etal.2010	Brazil	SA	sppR	0	-25.4865	-48.6747	16	NA	2517.9	53.9	0.662	203429773	2003	arthropods	NA	NA	7	0	0	0	0	1	1	NA	NA	NA	0	6.31	1.49	3	2.29	4.26084	3	1.00492	0.750823
1175	102	Hopp.etal.2010	Brazil	SA	sppR	0	-25.4865	-48.6747	16	NA	2517.9	53.9	0.662	203429773	2003	arthropods	NA	NA	7	0	0	0	0	1	1	NA	NA	NA	0	6.31	1.49	3	2.64	2.56344	3	1.39667	0.829224
1176	102	Hopp.etal.2010	Brazil	SA	sppR	0	-25.4865	-48.6747	16	NA	2517.9	53.9	0.662	203429773	2003	arthropods	NA	NA	7	0	0	0	0	1	1	NA	NA	NA	0	6.31	1.49	3	9.85	10.2191	3	-0.386792	0.679134
1177	102	Hopp.etal.2010	Brazil	SA	sppR	0	-25.4865	-48.6747	16	NA	2517.9	53.9	0.662	203429773	2003	arthropods	NA	NA	7	0	0	0	0	1	1	NA	NA	NA	0	12.46	3.98	3	2	3.34286	3	2.27082	1.09639
1178	102	Hopp.etal.2010	Brazil	SA	sppR	0	-25.4865	-48.6747	16	NA	2517.9	53.9	0.662	203429773	2003	arthropods	NA	NA	7	0	0	0	0	1	1	NA	NA	NA	0	12.46	3.98	3	4.93	6.8416	3	1.07349	0.762698
1179	102	Hopp.etal.2010	Brazil	SA	sppR	0	-25.4865	-48.6747	16	NA	2517.9	53.9	0.662	203429773	2003	arthropods	NA	NA	7	0	0	0	0	1	1	NA	NA	NA	0	12.46	3.98	3	9.86	2.89252	3	0.596289	0.696297
1180	102	Hopp.etal.2010	Brazil	SA	sppR	0	-25.4865	-48.6747	16	NA	2517.9	53.9	0.662	203429773	2003	arthropods	NA	NA	7	0	0	0	0	1	1	NA	NA	NA	0	15.78	7.38	3	2.96	4.38209	3	1.68541	0.903385
1181	102	Hopp.etal.2010	Brazil	SA	sppR	0	-25.4865	-48.6747	16	NA	2517.9	53.9	0.662	203429773	2003	arthropods	NA	NA	7	0	0	0	0	1	1	NA	NA	NA	0	15.78	7.38	3	3.97	1.59349	3	1.76504	0.92628
1182	102	Hopp.etal.2010	Brazil	SA	sppR	0	-25.4865	-48.6747	16	NA	2517.9	53.9	0.662	203429773	2003	arthropods	NA	NA	7	0	0	0	0	1	1	NA	NA	NA	0	15.78	7.38	3	13.14	8.52169	3	0.26425	0.672486
1183	102	Hopp.etal.2010	Brazil	SA	sppR	0	-25.4865	-48.6747	16	NA	2517.9	53.9	0.662	203429773	2003	arthropods	NA	NA	7	0	0	0	0	1	1	NA	NA	NA	0	55.1	7.8	3	18.9	2.59808	3	4.96847	2.72381
1184	102	Hopp.etal.2010	Brazil	SA	sppR	0	-25.4865	-48.6747	16	NA	2517.9	53.9	0.662	203429773	2003	arthropods	NA	NA	7	0	0	0	0	1	1	NA	NA	NA	0	55.1	7.8	3	23.3	6.755	3	3.47751	1.67442
1185	102	Hopp.etal.2010	Brazil	SA	sppR	0	-25.4865	-48.6747	16	NA	2517.9	53.9	0.662	203429773	2003	arthropods	NA	NA	7	0	0	0	0	1	1	NA	NA	NA	0	55.1	7.8	3	52.7	16.8009	3	0.146201	0.668448
1186	102	Hopp.etal.2010	Brazil	SA	sppR	0	-25.4865	-48.6747	16	NA	2517.9	53.9	0.662	203429773	2003	arthropods	NA	NA	7	0	0	0	0	1	1	NA	NA	NA	0	15.3	2.1	3	9	4.50333	3	1.43066	0.837231
1187	102	Hopp.etal.2010	Brazil	SA	sppR	0	-25.4865	-48.6747	16	NA	2517.9	53.9	0.662	203429773	2003	arthropods	NA	NA	7	0	0	0	0	1	1	NA	NA	NA	0	15.3	2.1	3	9.7	2.07846	3	2.13863	1.04781
1188	102	Hopp.etal.2010	Brazil	SA	sppR	0	-25.4865	-48.6747	16	NA	2517.9	53.9	0.662	203429773	2003	arthropods	NA	NA	7	0	0	0	0	1	1	NA	NA	NA	0	15.3	2.1	3	14.3	7.27461	3	0.149027	0.668517
1189	102	Hopp.etal.2010	Brazil	SA	sppR	0	-25.4865	-48.6747	16	NA	2517.9	53.9	0.662	203429773	2003	arthropods	NA	NA	7	0	0	0	0	1	1	NA	NA	NA	0	62	9.2	3	16.7	5.54256	3	4.75911	2.55409
1190	102	Hopp.etal.2010	Brazil	SA	sppR	0	-25.4865	-48.6747	16	NA	2517.9	53.9	0.662	203429773	2003	arthropods	NA	NA	7	0	0	0	0	1	1	NA	NA	NA	0	62	9.2	3	20.3	6.06218	3	4.27071	2.18658
1191	102	Hopp.etal.2010	Brazil	SA	sppR	0	-25.4865	-48.6747	16	NA	2517.9	53.9	0.662	203429773	2003	arthropods	NA	NA	7	0	0	0	0	1	1	NA	NA	NA	0	62	9.2	3	57	28.752	3	0.186892	0.669577
1192	102	Hopp.etal.2010	Brazil	SA	sppR	0	-25.4865	-48.6747	16	NA	2517.9	53.9	0.662	203429773	2003	arthropods	NA	NA	7	0	0	0	0	1	1	NA	NA	NA	0	114.3	4.07378	3	109	5.88	3	0.836032	0.724912
1193	103	Kapoor.2008	India	AS	abund	4	10.417	77.0567	958	1981	1843	36.8	0.525	1189172906	2005	arthropods	NA	NA	23	0	0	0	0	0	1	NA	NA	NA	0	9.80667	2.03358	3	8.2075	3.80057	4	0.418508	0.595844
1194	103	Kapoor.2008	India	AS	abund	4	10.417	77.0567	958	1981	1843	36.8	0.525	1189172906	2005	arthropods	NA	NA	23	0	0	0	0	0	1	NA	NA	NA	0	9.80667	2.03358	3	6.42	2.94311	3	1.06824	0.761761
1195	103	Kapoor.2008	India	AS	abund	4	10.417	77.0567	958	1981	1843	36.8	0.525	1189172906	2005	arthropods	NA	NA	23	0	0	0	0	0	1	NA	NA	NA	0	9.80667	2.03358	3	10.55	1.56	2	-0.284748	0.841441
1196	103	Kapoor.2008	India	AS	abund	4	10.417	77.0567	958	1981	1843	36.8	0.525	1189172906	2005	plants	NA	NA	23	0	0	0	0	0	1	NA	NA	NA	0	69.7	34.84	4	28.03	45.48	6	0.899712	0.457141
1197	103	Kapoor.2008	India	AS	sppR	4	10.417	77.0567	958	1981	1843	36.8	0.525	1189172906	2005	arthropods	NA	NA	23	0	0	0	0	0	1	NA	NA	NA	0	81.5867	19.8916	3	85.01	17.7188	4	-0.154587	0.58504
1198	103	Kapoor.2008	India	AS	sppR	4	10.417	77.0567	958	1981	1843	36.8	0.525	1189172906	2005	arthropods	NA	NA	23	0	0	0	0	0	1	NA	NA	NA	0	81.5867	19.8916	3	77.2033	9.79107	3	0.22309	0.670814
1199	103	Kapoor.2008	India	AS	sppR	4	10.417	77.0567	958	1981	1843	36.8	0.525	1189172906	2005	arthropods	NA	NA	23	0	0	0	0	0	1	NA	NA	NA	0	40.4533	3.99678	3	48.035	11.0197	4	-0.716033	0.619955
1200	103	Kapoor.2008	India	AS	sppR	4	10.417	77.0567	958	1981	1843	36.8	0.525	1189172906	2005	arthropods	NA	NA	23	0	0	0	0	0	1	NA	NA	NA	0	40.4533	3.99678	3	48.3167	6.82264	3	-1.12213	0.771598
1201	103	Kapoor.2008	India	AS	sppR	4	10.417	77.0567	958	1981	1843	36.8	0.525	1189172906	2005	arthropods	NA	NA	23	0	0	0	0	0	1	NA	NA	NA	0	2.51333	0.3139	3	2.76	0.835384	4	-0.306394	0.590039
1202	103	Kapoor.2008	India	AS	sppR	4	10.417	77.0567	958	1981	1843	36.8	0.525	1189172906	2005	arthropods	NA	NA	23	0	0	0	0	0	1	NA	NA	NA	0	2.51333	0.3139	3	2.37333	0.582065	3	0.238878	0.671422
1203	103	Kapoor.2008	India	AS	sppR	4	10.417	77.0567	958	1981	1843	36.8	0.525	1189172906	2005	arthropods	NA	NA	23	0	0	0	0	0	1	NA	NA	NA	0	81.5867	19.8916	3	89.49	23.36	2	-0.270893	0.840672
1204	103	Kapoor.2008	India	AS	sppR	4	10.417	77.0567	958	1981	1843	36.8	0.525	1189172906	2005	arthropods	NA	NA	23	0	0	0	0	0	1	NA	NA	NA	0	40.4533	3.99678	3	44.575	8.85	2	-0.491929	0.857533
1205	103	Kapoor.2008	India	AS	sppR	4	10.417	77.0567	958	1981	1843	36.8	0.525	1189172906	2005	arthropods	NA	NA	23	0	0	0	0	0	1	NA	NA	NA	0	2.51333	0.3139	3	2.96	1.14	2	-0.457595	0.854273
1206	104	Kumar&Shahabuddin.2005	India	AS	abund	4	27.3265	76.4279	866	1955	1843	36.8	0.525	1189172906	2005	plants	NA	NA	70	0	0	0	0	1	1	NA	NA	NA	0	6.82	8.4747	5	6.06	11.35	5	0.0684954	0.400235
1207	104	Kumar&Shahabuddin.2005	India	AS	abund	4	27.3265	76.4279	866	1955	1843	36.8	0.525	1189172906	2005	plants	NA	NA	70	0	0	0	0	1	1	NA	NA	NA	0	154.54	139.4	4	47.73	68.16	6	0.955111	0.462279
1208	104	Kumar&Shahabuddin.2005	India	AS	abund	4	27.3265	76.4279	866	1955	1843	36.8	0.525	1189172906	2005	plants	NA	NA	70	0	0	0	0	1	1	NA	NA	NA	0	57.72	12	4	28.97	40.92	6	0.782316	0.447268
1209	104	Kumar&Shahabuddin.2005	India	AS	abund	4	27.3265	76.4279	866	1955	1843	36.8	0.525	1189172906	2005	plants	NA	NA	70	0	0	0	0	1	1	NA	NA	NA	0	28.34	11.5828	5	32.9	39.3	5	-0.142084	0.401009
1210	104	Kumar&Shahabuddin.2005	India	AS	abund	4	27.3265	76.4279	866	1955	1843	36.8	0.525	1189172906	2005	plants	NA	NA	70	0	0	0	0	1	1	NA	NA	NA	0	16.97	3.3	4	13.45	14.88	6	0.266213	0.42021
1211	104	Kumar&Shahabuddin.2005	India	AS	abund	4	27.3265	76.4279	866	1955	1843	36.8	0.525	1189172906	2005	plants	NA	NA	70	0	0	0	0	1	1	NA	NA	NA	0	67.86	13.7	4	66.3	37.38	6	0.0458415	0.416772
1212	104	Kumar&Shahabuddin.2005	India	AS	abund	4	27.3265	76.4279	866	1955	1843	36.8	0.525	1189172906	2005	plants	NA	NA	70	0	0	0	0	1	1	NA	NA	NA	0	86.85	4.87463	5	81.25	17.1	5	0.402056	0.408082
1213	104	Kumar&Shahabuddin.2005	India	AS	abund	4	27.3265	76.4279	866	1955	1843	36.8	0.525	1189172906	2005	plants	NA	NA	70	0	0	0	0	1	1	NA	NA	NA	0	51.98	10.6	4	61.32	28.02	6	-0.365254	0.423337
1214	104	Kumar&Shahabuddin.2005	India	AS	abund	4	27.3265	76.4279	866	1955	1843	36.8	0.525	1189172906	2005	plants	NA	NA	70	0	0	0	0	1	1	NA	NA	NA	0	2.33	2.58	4	3.33	11.1	6	-0.101241	0.417179
1215	104	Kumar&Shahabuddin.2005	India	AS	abund	4	27.3265	76.4279	866	1955	1843	36.8	0.525	1189172906	2005	plants	NA	NA	70	0	0	0	0	1	1	NA	NA	NA	0	15.86	19	4	7.73	16.62	6	0.418167	0.42541
1216	104	Kumar&Shahabuddin.2005	India	AS	abund	4	27.3265	76.4279	866	1955	1843	36.8	0.525	1189172906	2005	plants	NA	NA	70	0	0	0	0	1	1	NA	NA	NA	0	42.73	25.86	4	24.55	51.72	6	0.374276	0.423671
1217	104	Kumar&Shahabuddin.2005	India	AS	abund	4	27.3265	76.4279	866	1955	1843	36.8	0.525	1189172906	2005	plants	NA	NA	70	0	0	0	0	1	1	NA	NA	NA	0	7.22	7.13306	5	11.13	18.75	5	-0.24882	0.403096
1218	104	Kumar&Shahabuddin.2005	India	AS	abund	4	27.3265	76.4279	866	1955	1843	36.8	0.525	1189172906	2005	plants	NA	NA	70	0	0	0	0	1	1	NA	NA	NA	0	32.38	32.58	4	26.74	20.22	6	0.199148	0.41865
1219	104	Kumar&Shahabuddin.2005	India	AS	abund	4	27.3265	76.4279	866	1955	1843	36.8	0.525	1189172906	2005	plants	NA	NA	70	0	0	0	0	1	1	NA	NA	NA	0	12.2	9.36	4	22.02	23.88	6	-0.449299	0.42676
1220	104	Kumar&Shahabuddin.2005	India	AS	abund	4	27.3265	76.4279	866	1955	1843	36.8	0.525	1189172906	2005	plants	NA	NA	70	0	0	0	0	1	1	NA	NA	NA	0	5.1	3.93548	5	11.87	10.55	5	-0.767548	0.429456
1221	104	Kumar&Shahabuddin.2005	India	AS	abund	4	27.3265	76.4279	866	1955	1843	36.8	0.525	1189172906	2005	plants	NA	NA	70	0	0	0	0	1	1	NA	NA	NA	0	32.3	4.2	4	26.43	23.16	6	0.28659	0.420773
1222	104	Kumar&Shahabuddin.2005	India	AS	abund	4	27.3265	76.4279	866	1955	1843	36.8	0.525	1189172906	2005	plants	NA	NA	70	0	0	0	0	1	1	NA	NA	NA	0	19.69	5.18	4	11.5	16.98	6	0.535985	0.431031
1223	104	Kumar&Shahabuddin.2005	India	AS	abund	4	27.3265	76.4279	866	1955	1843	36.8	0.525	1189172906	2005	plants	NA	NA	70	0	0	0	0	1	1	NA	NA	NA	0	7.8	3.33174	5	6.85	11.8	5	0.0989112	0.400489
1224	104	Kumar&Shahabuddin.2005	India	AS	abund	4	27.3265	76.4279	866	1955	1843	36.8	0.525	1189172906	2005	plants	NA	NA	70	0	0	0	0	1	1	NA	NA	NA	0	16.14	8.66	4	12.28	11.34	6	0.334523	0.422262
1225	104	Kumar&Shahabuddin.2005	India	AS	sppR	4	27.3265	76.4279	866	1955	1843	36.8	0.525	1189172906	2005	plants	NA	NA	70	0	0	0	0	1	1	NA	NA	NA	0	2.02	1.36	4	3.3	2.58	6	-0.524459	0.43042
1226	104	Kumar&Shahabuddin.2005	India	AS	sppR	4	27.3265	76.4279	866	1955	1843	36.8	0.525	1189172906	2005	plants	NA	NA	70	0	0	0	0	1	1	NA	NA	NA	0	7.6	1.58761	5	4.41	3.3	5	1.11206	0.461834
1227	104	Kumar&Shahabuddin.2005	India	AS	sppR	4	27.3265	76.4279	866	1955	1843	36.8	0.525	1189172906	2005	plants	NA	NA	70	0	0	0	0	1	1	NA	NA	NA	0	4.5	1.3	4	4.5	3.6	6	0	0.416667
1228	104	Kumar&Shahabuddin.2005	India	AS	sppR	4	27.3265	76.4279	866	1955	1843	36.8	0.525	1189172906	2005	plants	NA	NA	70	0	0	0	0	1	1	NA	NA	NA	0	5.24	1	4	4.71	8.58	6	0.0702475	0.416913
1229	104	Kumar&Shahabuddin.2005	India	AS	sppR	4	27.3265	76.4279	866	1955	1843	36.8	0.525	1189172906	2005	plants	NA	NA	70	0	0	0	0	1	1	NA	NA	NA	0	1.77	1.34164	5	2.4	3.35	5	-0.222871	0.402484
1230	104	Kumar&Shahabuddin.2005	India	AS	sppR	4	27.3265	76.4279	866	1955	1843	36.8	0.525	1189172906	2005	plants	NA	NA	70	0	0	0	0	1	1	NA	NA	NA	0	4.02	1.34	4	5.02	4.56	6	-0.244158	0.419647
1231	105	Lachat.etal.2006	Benin	AF	sppR	0	7.31184	2.23999	162.5	1946	7.5	36.5	0.561	9325032	2002	arthropods	NA	NA	40	0	0	0	0	1	1	NA	NA	NA	0	54.5	9.4	4	57	8	4	-0.248801	0.503869
1232	105	Lachat.etal.2006	Benin	AF	sppR	0	7.31184	2.23999	162.5	1946	7.5	36.5	0.561	9325032	2002	arthropods	NA	NA	40	0	0	0	0	1	1	NA	NA	NA	0	54.5	9.4	4	56.5	8.8	4	-0.190803	0.502275
1233	105	Lachat.etal.2006	Benin	AF	sppR	0	7.31184	2.23999	162.5	1946	7.5	36.5	0.561	9325032	2002	arthropods	NA	NA	40	0	0	0	0	1	1	NA	NA	NA	0	54.5	9.4	4	40	24	4	0.691058	0.529848
1234	105	Lachat.etal.2006	Benin	AF	sppR	0	7.31184	2.23999	162.5	1946	7.5	36.5	0.561	9325032	2002	arthropods	NA	NA	40	0	0	0	0	1	1	NA	NA	NA	0	54.5	9.4	4	67	8	4	-1.24401	0.596722
1235	105	Lachat.etal.2006	Benin	AF	sppR	0	7.31184	2.23999	162.5	1946	7.5	36.5	0.561	9325032	2002	arthropods	NA	NA	40	0	0	0	0	1	1	NA	NA	NA	0	54.5	9.4	4	43	24	4	0.54808	0.518775
1236	105	Lachat.etal.2006	Benin	AF	sppR	0	7.31184	2.23999	162.5	1946	7.5	36.5	0.561	9325032	2002	arthropods	NA	NA	40	0	0	0	0	1	1	NA	NA	NA	0	54.5	9.4	4	57.4	21.6	4	-0.151228	0.501429
1237	106	Heinen.1992	Costa Rica	NAM	abund	2	10.422	-84.015	15	1971	40	65	0.749	4576562	1990	herptiles	NA	NA	39	0	0	0	0	0	1	NA	NA	NA	0	3.5	2.3	25	5.6	17	25	-0.170398	0.0802904
1238	106	Heinen.1992	Costa Rica	NAM	abund	2	10.422	-84.015	15	1971	40	65	0.749	4576562	1990	herptiles	NA	NA	39	0	0	0	0	0	1	NA	NA	NA	0	2	2	25	4.9	17.5	25	-0.229179	0.0805252
1239	106	Heinen.1992	Costa Rica	NAM	abund	2	10.422	-84.015	15	1971	40	65	0.749	4576562	1990	herptiles	NA	NA	39	0	0	0	0	0	1	NA	NA	NA	0	3.5	2.3	25	9.6	21	25	-0.401934	0.0816155
1240	106	Heinen.1992	Costa Rica	NAM	abund	2	10.422	-84.015	15	1971	40	65	0.749	4576562	1990	herptiles	NA	NA	39	0	0	0	0	0	1	NA	NA	NA	0	2	2	25	3.4	17.5	25	-0.110638	0.0801224
1241	106	Heinen.1992	Costa Rica	NAM	sppR	2	10.422	-84.015	15	1971	40	65	0.749	4576562	1990	herptiles	NA	NA	39	0	0	0	0	0	1	NA	NA	NA	0	2.6	1.4	25	2.9	9	25	-0.045848	0.080021
1242	106	Heinen.1992	Costa Rica	NAM	sppR	2	10.422	-84.015	15	1971	40	65	0.749	4576562	1990	herptiles	NA	NA	39	0	0	0	0	0	1	NA	NA	NA	0	2.6	1.4	25	3.6	4.5	25	-0.295365	0.0808724
1243	107	Medellin&Equihua.1998	Mexico	NAM	sppR	6	16.4638	-91.3813	3312	2002	1185	51.7	0.641	113724226	1998	mammal	NA	NA	54	0	0	0	0	0	1	NA	NA	NA	0	14.25	4.5	4	14.5	11.0151	4	-0.0258096	0.500042
1244	108	Mengesha.etal.2011	Ethiopia	AF	sppR	2	7.52521	38.5005	887	1963	30.5	30	0.486	90873739	2011	birds	NA	NA	1	0	0	0	0	0	1	NA	NA	NA	0	208.3	64.8574	5	273.5	518.265	5	-0.159361	0.40127
1245	109	Nicolas.etal.2009	Guinea	AF	abund	0	9.21754	-10.5589	1161.7	1980	4.6	39.4	0.532	10601009	2003	mammal	Crocidura goliath	0	51	0	1	0	0	0	1	LC	NA	NA	0	0.994475	0.331492	4	5	0.666667	4	-6.6088	3.22977
1246	109	Nicolas.etal.2009	Guinea	AF	abund	0	9.21754	-10.5589	1161.7	1980	4.6	39.4	0.532	10601009	2003	mammal	Crocidura olivieri	0	51	0	1	0	0	0	1	LC	NA	NA	0	1.32597	0.331492	4	2.33333	1	4	-1.17462	0.586233
1247	109	Nicolas.etal.2009	Guinea	AF	abund	0	9.21754	-10.5589	1161.7	1980	4.6	39.4	0.532	10601009	2003	mammal	Crocidura nimbae	0	51	0	1	0	0	0	1	NT	NA	NA	0	0.331492	0.331492	4	0.333	0	4	-0.00558933	0.500002
1248	109	Nicolas.etal.2009	Guinea	AF	abund	0	9.21754	-10.5589	1161.7	1980	4.6	39.4	0.532	10601009	2003	mammal	Crocidura grandiceps	0	51	0	1	0	0	0	1	NT	NA	NA	0	0.3	0.0314917	4	1.66667	0.666	4	-2.51798	0.896263
1249	109	Nicolas.etal.2009	Guinea	AF	abund	0	9.21754	-10.5589	1161.7	1980	4.6	39.4	0.532	10601009	2003	mammal	Crocidura buettikoferi	0	51	0	1	0	0	0	1	NT	NA	NA	0	7.29282	2.32044	4	12.6667	1.33333	4	-2.46666	0.880276
1250	109	Nicolas.etal.2009	Guinea	AF	abund	0	9.21754	-10.5589	1161.7	1980	4.6	39.4	0.532	10601009	2003	mammal	Crocidura theresae	0	51	0	1	0	0	0	1	LC	NA	NA	0	0.662983	0.331492	4	0	0	4	2.45685	0.877256
1251	109	Nicolas.etal.2009	Guinea	AF	abund	0	9.21754	-10.5589	1161.7	1980	4.6	39.4	0.532	10601009	2003	mammal	Crocidura crossei	0	51	0	1	0	0	0	1	LC	NA	NA	0	27.8453	2.65193	4	24.3333	1.66667	4	1.37738	0.618573
1252	109	Nicolas.etal.2009	Guinea	AF	abund	0	9.21754	-10.5589	1161.7	1980	4.6	39.4	0.532	10601009	2003	mammal	Sylvisorex megalura	0	51	0	1	0	0	0	1	LC	NA	NA	0	0.994475	0.331492	4	5	1.66667	4	-2.89557	1.02402
1253	109	Nicolas.etal.2009	Guinea	AF	abund	0	9.21754	-10.5589	1161.7	1980	4.6	39.4	0.532	10601009	2003	mammal	Crocidura muricauda	0	51	0	1	0	0	0	1	LC	NA	NA	0	39.779	9.61326	4	24.3333	3.33333	4	1.86479	0.717341
1254	109	Nicolas.etal.2009	Guinea	AF	abund	0	9.21754	-10.5589	1161.7	1980	4.6	39.4	0.532	10601009	2003	mammal	Crocidura douceti	0	51	0	1	0	0	0	1	DD	NA	NA	0	8.28729	2.65193	4	5	1.33333	4	1.36046	0.615678
1255	109	Nicolas.etal.2009	Guinea	AF	abund	0	9.21754	-10.5589	1161.7	1980	4.6	39.4	0.532	10601009	2003	mammal	Crocidura bottegi	0	51	0	1	0	0	0	1	DD	NA	NA	0	38.1215	6.29834	4	42.6667	7	4	-0.592935	0.521973
1256	109	Nicolas.etal.2009	Guinea	AF	abund	0	9.21754	-10.5589	1161.7	1980	4.6	39.4	0.532	10601009	2003	mammal	Crocidura goliath	0	51	0	1	0	0	0	1	LC	NA	NA	0	0.994475	0.331492	4	5.57377	0.983607	4	-5.41957	2.33573
1257	109	Nicolas.etal.2009	Guinea	AF	abund	0	9.21754	-10.5589	1161.7	1980	4.6	39.4	0.532	10601009	2003	mammal	Crocidura olivieri	0	51	0	1	0	0	0	1	LC	NA	NA	0	1.32597	0.331492	4	2.29508	1.31148	4	-0.880066	0.548407
1258	109	Nicolas.etal.2009	Guinea	AF	abund	0	9.21754	-10.5589	1161.7	1980	4.6	39.4	0.532	10601009	2003	mammal	Crocidura nimbae	0	51	0	1	0	0	0	1	NT	NA	NA	0	0.331492	0.331492	4	2.29508	1.63934	4	-1.4422	0.629997
1259	109	Nicolas.etal.2009	Guinea	AF	abund	0	9.21754	-10.5589	1161.7	1980	4.6	39.4	0.532	10601009	2003	mammal	Crocidura grandiceps	0	51	0	1	0	0	0	1	NT	NA	NA	0	0.3	0.0314917	4	1.31148	0	4	-39.4555	97.7959
1260	109	Nicolas.etal.2009	Guinea	AF	abund	0	9.21754	-10.5589	1161.7	1980	4.6	39.4	0.532	10601009	2003	mammal	Crocidura buettikoferi	0	51	0	1	0	0	0	1	NT	NA	NA	0	7.29282	2.32044	4	15.4098	2.95082	4	-2.65621	0.940964
1261	109	Nicolas.etal.2009	Guinea	AF	abund	0	9.21754	-10.5589	1161.7	1980	4.6	39.4	0.532	10601009	2003	mammal	Crocidura theresae	0	51	0	1	0	0	0	1	LC	NA	NA	0	0.662983	0.331492	4	0.327869	0.655738	4	0.560265	0.519619
1262	109	Nicolas.etal.2009	Guinea	AF	abund	0	9.21754	-10.5589	1161.7	1980	4.6	39.4	0.532	10601009	2003	mammal	Crocidura crossei	0	51	0	1	0	0	0	1	LC	NA	NA	0	27.8453	2.65193	4	19.6721	4.2623	4	2.00004	0.750011
1263	109	Nicolas.etal.2009	Guinea	AF	abund	0	9.21754	-10.5589	1161.7	1980	4.6	39.4	0.532	10601009	2003	mammal	Sylvisorex megalura	0	51	0	1	0	0	0	1	LC	NA	NA	0	0.994475	0.331492	4	-0.327869	0.327869	4	3.484	1.25864
1264	109	Nicolas.etal.2009	Guinea	AF	abund	0	9.21754	-10.5589	1161.7	1980	4.6	39.4	0.532	10601009	2003	mammal	Crocidura muricauda	0	51	0	1	0	0	0	1	LC	NA	NA	0	39.779	9.61326	4	35.7377	5.2459	4	0.453313	0.512843
1265	109	Nicolas.etal.2009	Guinea	AF	abund	0	9.21754	-10.5589	1161.7	1980	4.6	39.4	0.532	10601009	2003	mammal	Crocidura douceti	0	51	0	1	0	0	0	1	DD	NA	NA	0	8.28729	2.65193	4	9.83607	1.96721	4	-0.576195	0.52075
1266	109	Nicolas.etal.2009	Guinea	AF	abund	0	9.21754	-10.5589	1161.7	1980	4.6	39.4	0.532	10601009	2003	mammal	Crocidura bottegi	0	51	0	1	0	0	0	1	DD	NA	NA	0	38.1215	6.29834	4	34.4262	2.95082	4	0.652654	0.526622
1267	109	Nicolas.etal.2009	Guinea	AF	abund	0	9.21754	-10.5589	1161.7	1980	4.6	39.4	0.532	10601009	2003	mammal	Crocidura goliath	0	51	0	1	0	0	0	1	LC	NA	NA	0	0.994475	0.331492	4	1.31148	1.63934	4	-0.232828	0.503388
1268	109	Nicolas.etal.2009	Guinea	AF	abund	0	9.21754	-10.5589	1161.7	1980	4.6	39.4	0.532	10601009	2003	mammal	Crocidura olivieri	0	51	0	1	0	0	0	1	LC	NA	NA	0	1.32597	0.331492	4	1.96721	1.63934	4	-0.470978	0.513864
1269	109	Nicolas.etal.2009	Guinea	AF	abund	0	9.21754	-10.5589	1161.7	1980	4.6	39.4	0.532	10601009	2003	mammal	Crocidura nimbae	0	51	0	1	0	0	0	1	NT	NA	NA	0	0.331492	0.331492	4	0	0	4	1.22842	0.594314
1270	109	Nicolas.etal.2009	Guinea	AF	abund	0	9.21754	-10.5589	1161.7	1980	4.6	39.4	0.532	10601009	2003	mammal	Crocidura grandiceps	0	51	0	1	0	0	0	1	NT	NA	NA	0	0.3	0.0314917	4	0	0	4	11.7024	9.05906
1271	109	Nicolas.etal.2009	Guinea	AF	abund	0	9.21754	-10.5589	1161.7	1980	4.6	39.4	0.532	10601009	2003	mammal	Crocidura buettikoferi	0	51	0	1	0	0	0	1	NT	NA	NA	0	7.29282	2.32044	4	38.6885	5.57377	4	-6.38795	3.05037
1272	109	Nicolas.etal.2009	Guinea	AF	abund	0	9.21754	-10.5589	1161.7	1980	4.6	39.4	0.532	10601009	2003	mammal	Crocidura theresae	0	51	0	1	0	0	0	1	LC	NA	NA	0	0.662983	0.331492	4	0	0	4	2.45685	0.877256
1273	109	Nicolas.etal.2009	Guinea	AF	abund	0	9.21754	-10.5589	1161.7	1980	4.6	39.4	0.532	10601009	2003	mammal	Crocidura crossei	0	51	0	1	0	0	0	1	LC	NA	NA	0	27.8453	2.65193	4	13.1148	2.95082	4	4.56104	1.80019
1274	109	Nicolas.etal.2009	Guinea	AF	abund	0	9.21754	-10.5589	1161.7	1980	4.6	39.4	0.532	10601009	2003	mammal	Sylvisorex megalura	0	51	0	1	0	0	0	1	LC	NA	NA	0	0.994475	0.331492	4	2.62295	0.983607	4	-1.92729	0.732153
1275	109	Nicolas.etal.2009	Guinea	AF	abund	0	9.21754	-10.5589	1161.7	1980	4.6	39.4	0.532	10601009	2003	mammal	Crocidura muricauda	0	51	0	1	0	0	0	1	LC	NA	NA	0	39.779	9.61326	4	11.1475	2.95082	4	3.49759	1.26457
1276	109	Nicolas.etal.2009	Guinea	AF	abund	0	9.21754	-10.5589	1161.7	1980	4.6	39.4	0.532	10601009	2003	mammal	Crocidura douceti	0	51	0	1	0	0	0	1	DD	NA	NA	0	8.28729	2.65193	4	6.22951	2.62295	4	0.677709	0.528706
1277	109	Nicolas.etal.2009	Guinea	AF	abund	0	9.21754	-10.5589	1161.7	1980	4.6	39.4	0.532	10601009	2003	mammal	Crocidura bottegi	0	51	0	1	0	0	0	1	DD	NA	NA	0	38.1215	6.29834	4	25.9016	4.59016	4	1.92612	0.731871
1278	109	Nicolas.etal.2009	Guinea	AF	abund	0	9.21754	-10.5589	1161.7	1980	4.6	39.4	0.532	10601009	2003	mammal	Crocidura goliath	0	51	0	1	0	0	0	1	LC	NA	NA	0	0.994475	0.331492	4	0.345753	0.693985	4	1.03616	0.567102
1279	109	Nicolas.etal.2009	Guinea	AF	abund	0	9.21754	-10.5589	1161.7	1980	4.6	39.4	0.532	10601009	2003	mammal	Crocidura olivieri	0	51	0	1	0	0	0	1	LC	NA	NA	0	1.32597	0.331492	4	6.76636	2.68176	4	-2.47324	0.882307
1280	109	Nicolas.etal.2009	Guinea	AF	abund	0	9.21754	-10.5589	1161.7	1980	4.6	39.4	0.532	10601009	2003	mammal	Crocidura nimbae	0	51	0	1	0	0	0	1	NT	NA	NA	0	0.331492	0.331492	4	0.514293	0	4	-0.677414	0.528681
1281	109	Nicolas.etal.2009	Guinea	AF	abund	0	9.21754	-10.5589	1161.7	1980	4.6	39.4	0.532	10601009	2003	mammal	Crocidura grandiceps	0	51	0	1	0	0	0	1	NT	NA	NA	0	0.3	0.0314917	4	-0.0755948	0	4	14.6511	13.916
1282	109	Nicolas.etal.2009	Guinea	AF	abund	0	9.21754	-10.5589	1161.7	1980	4.6	39.4	0.532	10601009	2003	mammal	Crocidura buettikoferi	0	51	0	1	0	0	0	1	NT	NA	NA	0	7.29282	2.32044	4	8.66119	1.35575	4	-0.625471	0.524451
1283	109	Nicolas.etal.2009	Guinea	AF	abund	0	9.21754	-10.5589	1161.7	1980	4.6	39.4	0.532	10601009	2003	mammal	Crocidura theresae	0	51	0	1	0	0	0	1	LC	NA	NA	0	0.662983	0.331492	4	11.0715	1.02487	4	-11.8704	9.30663
1284	109	Nicolas.etal.2009	Guinea	AF	abund	0	9.21754	-10.5589	1161.7	1980	4.6	39.4	0.532	10601009	2003	mammal	Crocidura crossei	0	51	0	1	0	0	0	1	LC	NA	NA	0	27.8453	2.65193	4	9.81494	3.35592	4	5.1783	2.17593
1285	109	Nicolas.etal.2009	Guinea	AF	abund	0	9.21754	-10.5589	1161.7	1980	4.6	39.4	0.532	10601009	2003	mammal	Sylvisorex megalura	0	51	0	1	0	0	0	1	LC	NA	NA	0	0.994475	0.331492	4	16.8899	5.02768	4	-3.87534	1.43864
1286	109	Nicolas.etal.2009	Guinea	AF	abund	0	9.21754	-10.5589	1161.7	1980	4.6	39.4	0.532	10601009	2003	mammal	Crocidura muricauda	0	51	0	1	0	0	0	1	LC	NA	NA	0	39.779	9.61326	4	2.63714	1.01743	4	4.71979	1.89227
1287	109	Nicolas.etal.2009	Guinea	AF	abund	0	9.21754	-10.5589	1161.7	1980	4.6	39.4	0.532	10601009	2003	mammal	Crocidura douceti	0	51	0	1	0	0	0	1	DD	NA	NA	0	8.28729	2.65193	4	6.05007	2.67928	4	0.729023	0.533217
1288	109	Nicolas.etal.2009	Guinea	AF	abund	0	9.21754	-10.5589	1161.7	1980	4.6	39.4	0.532	10601009	2003	mammal	Crocidura bottegi	0	51	0	1	0	0	0	1	DD	NA	NA	0	38.1215	6.29834	4	9.46051	5.01776	4	4.37215	1.69473
1289	109	Nicolas.etal.2009	Guinea	AF	abund	0	9.21754	-10.5589	1161.7	1980	4.6	39.4	0.532	10601009	2003	mammal	Crocidura goliath	0	51	0	1	0	0	0	1	LC	NA	NA	0	0.994475	0.331492	4	2.33229	0.350711	4	-3.40544	1.22481
1290	109	Nicolas.etal.2009	Guinea	AF	abund	0	9.21754	-10.5589	1161.7	1980	4.6	39.4	0.532	10601009	2003	mammal	Crocidura olivieri	0	51	0	1	0	0	0	1	LC	NA	NA	0	1.32597	0.331492	4	0.742317	0.691507	4	0.934947	0.554633
1291	109	Nicolas.etal.2009	Guinea	AF	abund	0	9.21754	-10.5589	1161.7	1980	4.6	39.4	0.532	10601009	2003	mammal	Crocidura nimbae	0	51	0	1	0	0	0	1	NT	NA	NA	0	0.331492	0.331492	4	0	0	4	1.22842	0.594314
1292	109	Nicolas.etal.2009	Guinea	AF	abund	0	9.21754	-10.5589	1161.7	1980	4.6	39.4	0.532	10601009	2003	mammal	Crocidura grandiceps	0	51	0	1	0	0	0	1	NT	NA	NA	0	0.3	0.0314917	4	1.23926	0.0123926	4	-34.0936	73.1485
1293	109	Nicolas.etal.2009	Guinea	AF	abund	0	9.21754	-10.5589	1161.7	1980	4.6	39.4	0.532	10601009	2003	mammal	Crocidura buettikoferi	0	51	0	1	0	0	0	1	NT	NA	NA	0	7.29282	2.32044	4	9.98348	2.68176	4	-0.932032	0.554293
1294	109	Nicolas.etal.2009	Guinea	AF	abund	0	9.21754	-10.5589	1161.7	1980	4.6	39.4	0.532	10601009	2003	mammal	Crocidura theresae	0	51	0	1	0	0	0	1	LC	NA	NA	0	0.662983	0.331492	4	0.728685	1.34831	4	-0.0581282	0.500211
1295	109	Nicolas.etal.2009	Guinea	AF	abund	0	9.21754	-10.5589	1161.7	1980	4.6	39.4	0.532	10601009	2003	mammal	Crocidura crossei	0	51	0	1	0	0	0	1	LC	NA	NA	0	27.8453	2.65193	4	19.8096	1.34584	4	3.31932	1.18862
1296	109	Nicolas.etal.2009	Guinea	AF	abund	0	9.21754	-10.5589	1161.7	1980	4.6	39.4	0.532	10601009	2003	mammal	Sylvisorex megalura	0	51	0	1	0	0	0	1	LC	NA	NA	0	0.994475	0.331492	4	3.55172	1.68168	4	-1.83274	0.709933
1297	109	Nicolas.etal.2009	Guinea	AF	abund	0	9.21754	-10.5589	1161.7	1980	4.6	39.4	0.532	10601009	2003	mammal	Crocidura muricauda	0	51	0	1	0	0	0	1	LC	NA	NA	0	39.779	9.61326	4	7.29552	5.01776	4	3.67977	1.34629
1298	109	Nicolas.etal.2009	Guinea	AF	abund	0	9.21754	-10.5589	1161.7	1980	4.6	39.4	0.532	10601009	2003	mammal	Crocidura douceti	0	51	0	1	0	0	0	1	DD	NA	NA	0	8.28729	2.65193	4	2.37442	0.681593	4	2.65273	0.939812
1299	109	Nicolas.etal.2009	Guinea	AF	abund	0	9.21754	-10.5589	1161.7	1980	4.6	39.4	0.532	10601009	2003	mammal	Crocidura bottegi	0	51	0	1	0	0	0	1	DD	NA	NA	0	38.1215	6.29834	4	31.1178	5.35112	4	1.04101	0.567732
1300	110	On.etal.2001	Vietnam	AS	abund	2	21.0781	105.358	67.86	1977	121.6	37.6	0.571	90549390	2001	plants	NA	NA	4	0	0	0	0	0	1	NA	NA	NA	0	828	168	9	628	1080	24	0.208864	0.153439
1301	110	On.etal.2001	Vietnam	AS	abund	2	21.0781	105.358	67.86	1977	121.6	37.6	0.571	90549390	2001	plants	NA	NA	4	0	0	0	0	0	1	NA	NA	NA	0	8.3	6.9	9	10.8	105.6	24	-0.0267937	0.152789
1302	110	On.etal.2001	Vietnam	AS	sppR	2	21.0781	105.358	67.86	1977	121.6	37.6	0.571	90549390	2001	plants	NA	NA	4	0	0	0	0	0	1	NA	NA	NA	0	3.4	1.8	9	5.6	21.6	24	-0.115219	0.152979
1303	110	On.etal.2001	Vietnam	AS	sppR	2	21.0781	105.358	67.86	1977	121.6	37.6	0.571	90549390	2001	plants	NA	NA	4	0	0	0	0	0	1	NA	NA	NA	0	20.6	5.4	9	20.7	28.8	24	-0.00390883	0.152778
1304	110	On.etal.2001	Vietnam	AS	sppR	2	21.0781	105.358	67.86	1977	121.6	37.6	0.571	90549390	2001	plants	NA	NA	4	0	0	0	0	0	1	NA	NA	NA	0	8.1	3	9	11.3	31.2	24	-0.115978	0.152982
1305	111	Pattanavibool&Edge.1996	Thailand	AS	abund	0	15.3047	99.2606	2574	1991	339.4	NA	0.609	66720153	1996	plants	NA	NA	22	0	0	0	0	0	1	NA	NA	NA	0	36.4	6.93181	5	26.7	9	5	1.09007	0.459412
1306	111	Pattanavibool&Edge.1996	Thailand	AS	abund	0	15.3047	99.2606	2574	1991	339.4	NA	0.609	66720153	1996	plants	NA	NA	22	0	0	0	0	0	1	NA	NA	NA	0	156.3	26.162	5	108.4	96	5	0.614565	0.418885
1307	111	Pattanavibool&Edge.1996	Thailand	AS	abund	0	15.3047	99.2606	2574	1991	339.4	NA	0.609	66720153	1996	plants	NA	NA	22	0	0	0	0	0	1	NA	NA	NA	0	66.9	9.61509	5	45.6	25	5	1.01518	0.45153
1308	112	Presley.etal.2008	Brazil	SA	abund	6	-3.49174	-55.0852	648862	1974	2517.9	53.9	0.662	203429773	2000	mammal	NA	NA	77	0	0	0	0	1	1	NA	NA	NA	0	0.23	0.0141421	2	0.25	0.12	2	-0.132067	1.00218
1309	112	Presley.etal.2008	Brazil	SA	abund	6	-3.49174	-55.0852	648862	1974	2517.9	53.9	0.662	203429773	2000	mammal	NA	NA	77	0	0	0	0	1	1	NA	NA	NA	0	0.11	0.0141421	2	0.17	0.08	2	-0.589277	1.04341
1310	112	Presley.etal.2008	Brazil	SA	abund	6	-3.49174	-55.0852	648862	1974	2517.9	53.9	0.662	203429773	2000	mammal	NA	NA	77	0	0	0	0	1	1	NA	NA	NA	0	0.14	0.0141421	2	0.16	0.08	2	-0.196426	1.00482
1311	112	Presley.etal.2008	Brazil	SA	abund	6	-3.49174	-55.0852	648862	1974	2517.9	53.9	0.662	203429773	2000	mammal	NA	NA	77	0	0	0	0	1	1	NA	NA	NA	0	0.03	0	2	0.11	0.06	2	-1.06385	1.14147
1312	112	Presley.etal.2008	Brazil	SA	abund	6	-3.49174	-55.0852	648862	1974	2517.9	53.9	0.662	203429773	2000	mammal	NA	NA	77	0	0	0	0	1	1	NA	NA	NA	0	0.2	0.0141421	2	0.13	0.06	2	0.906038	1.10261
1313	112	Presley.etal.2008	Brazil	SA	abund	6	-3.49174	-55.0852	648862	1974	2517.9	53.9	0.662	203429773	2000	mammal	NA	NA	77	0	0	0	0	1	1	NA	NA	NA	0	0.5	0	2	0.47	0.22	2	0.108802	1.00148
1314	112	Presley.etal.2008	Brazil	SA	abund	6	-3.49174	-55.0852	648862	1974	2517.9	53.9	0.662	203429773	2000	mammal	NA	NA	77	0	0	0	0	1	1	NA	NA	NA	0	0.08	0.0141421	2	0.05	0.02	2	0.977205	1.11937
1315	112	Presley.etal.2008	Brazil	SA	abund	6	-3.49174	-55.0852	648862	1974	2517.9	53.9	0.662	203429773	2000	mammal	NA	NA	77	0	0	0	0	1	1	NA	NA	NA	0	0.09	0.0141421	2	0.05	0.02	2	1.30294	1.21221
1316	112	Presley.etal.2008	Brazil	SA	abund	6	-3.49174	-55.0852	648862	1974	2517.9	53.9	0.662	203429773	2000	mammal	NA	NA	77	0	0	0	0	1	1	NA	NA	NA	0	0.17	0.0141421	2	0.03	0.02	2	4.56029	3.59953
1317	112	Presley.etal.2008	Brazil	SA	abund	6	-3.49174	-55.0852	648862	1974	2517.9	53.9	0.662	203429773	2000	mammal	NA	NA	77	0	0	0	0	1	1	NA	NA	NA	0	0.02	0	2	0.11	0.06	2	-1.19683	1.17905
1318	112	Presley.etal.2008	Brazil	SA	abund	6	-3.49174	-55.0852	648862	1974	2517.9	53.9	0.662	203429773	2000	mammal	NA	NA	77	0	0	0	0	1	1	NA	NA	NA	0	0.03	0	2	0.17	0.1	2	-1.11704	1.15597
1319	112	Presley.etal.2008	Brazil	SA	abund	6	-3.49174	-55.0852	648862	1974	2517.9	53.9	0.662	203429773	2000	mammal	NA	NA	77	0	0	0	0	1	1	NA	NA	NA	0	1.35	0	2	2.16	1.08	2	-0.598413	1.04476
1320	112	Presley.etal.2008	Brazil	SA	abund	6	-3.49174	-55.0852	648862	1974	2517.9	53.9	0.662	203429773	2000	mammal	NA	NA	77	0	0	0	0	1	1	NA	NA	NA	0	0.06	0	2	0.19	0.08	2	-1.29656	1.21013
1321	112	Presley.etal.2008	Brazil	SA	abund	6	-3.49174	-55.0852	648862	1974	2517.9	53.9	0.662	203429773	2000	mammal	NA	NA	77	0	0	0	0	1	1	NA	NA	NA	0	0.77	0	2	1.13	0.56	2	-0.512926	1.03289
1322	112	Presley.etal.2008	Brazil	SA	abund	6	-3.49174	-55.0852	648862	1974	2517.9	53.9	0.662	203429773	2000	mammal	NA	NA	77	0	0	0	0	1	1	NA	NA	NA	0	0.05	0	2	0.05	0.02	2	0	1
1323	112	Presley.etal.2008	Brazil	SA	abund	6	-3.49174	-55.0852	648862	1974	2517.9	53.9	0.662	203429773	2000	mammal	NA	NA	77	0	0	0	0	1	1	NA	NA	NA	0	0.08	0.01	2	0.08	0.04	2	0	1
1324	113	Raman&Sukumar.2002	India	AS	abund	4	8.65	77.375	223.58	1976	1843	36.8	0.525	1189172906	2002	birds	NA	NA	29	0	0	1	0	1	1	NA	NA	NA	0	7.49	1.00429	6	4.7	1.02	3	2.45646	0.835233
1325	113	Raman&Sukumar.2002	India	AS	abund	4	8.65	77.375	223.58	1976	1843	36.8	0.525	1189172906	2002	birds	NA	NA	29	0	0	1	0	1	1	NA	NA	NA	0	18.79	2.54747	6	12.15	4.2	3	1.89603	0.699718
1326	113	Raman&Sukumar.2002	India	AS	sppR	4	8.65	77.375	223.58	1976	1843	36.8	0.525	1189172906	2002	birds	NA	NA	29	0	0	1	0	1	1	NA	NA	NA	0	6.67	0.881816	6	4.29	1.17	3	2.1728	0.76228
1327	114	Shahabuddin&Kumar.2007	India	AS	abund	4	27.3265	76.4279	866	1955	1843	36.8	0.525	1189172906	2007	birds	Francolinus pondicerianus	NA	70	0	1	0	0	1	1	LC	NA	NA	0	4	2.96648	6	1.75	1.25831	4	0.822783	0.450515
1328	114	Shahabuddin&Kumar.2007	India	AS	abund	4	27.3265	76.4279	866	1955	1843	36.8	0.525	1189172906	2007	birds	Coturnix coromandelica	NA	70	0	1	0	0	1	1	LC	NA	NA	0	0	0	6	0.25	0.5	4	-0.737054	0.443829
1329	114	Shahabuddin&Kumar.2007	India	AS	abund	4	27.3265	76.4279	866	1955	1843	36.8	0.525	1189172906	2007	birds	Perdicula asiatica	NA	70	0	1	0	0	1	1	LC	NA	NA	0	0	0	6	0.75	0.957427	4	-1.15474	0.483338
1330	114	Shahabuddin&Kumar.2007	India	AS	abund	4	27.3265	76.4279	866	1955	1843	36.8	0.525	1189172906	2007	birds	Pavo cristatus	NA	70	0	1	0	0	1	1	LC	NA	NA	0	5	6.66333	6	6.75	4.64579	4	-0.263862	0.420148
1331	114	Shahabuddin&Kumar.2007	India	AS	abund	4	27.3265	76.4279	866	1955	1843	36.8	0.525	1189172906	2007	birds	Jynx torquilla	NA	70	0	1	0	0	1	1	LC	NA	NA	0	0.166667	0.408248	6	0	0	4	0.466154	0.427532
1332	114	Shahabuddin&Kumar.2007	India	AS	abund	4	27.3265	76.4279	866	1955	1843	36.8	0.525	1189172906	2007	birds	Dendrocopos nanus	NA	70	0	1	0	0	1	1	LC	NA	NA	0	0.166667	0.408248	6	0	0	4	0.466154	0.427532
1333	114	Shahabuddin&Kumar.2007	India	AS	abund	4	27.3265	76.4279	866	1955	1843	36.8	0.525	1189172906	2007	birds	Dendrocopos mahrattensis	NA	70	0	1	0	0	1	1	LC	NA	NA	0	0.333333	0.516398	6	0.5	0.57735	4	-0.27858	0.420547
1334	114	Shahabuddin&Kumar.2007	India	AS	abund	4	27.3265	76.4279	866	1955	1843	36.8	0.525	1189172906	2007	birds	Dinopium benghalense	NA	70	0	1	0	0	1	1	LC	NA	NA	0	0.166667	0.408248	6	1	0.816497	4	-1.26404	0.496556
1335	114	Shahabuddin&Kumar.2007	India	AS	abund	4	27.3265	76.4279	866	1955	1843	36.8	0.525	1189172906	2007	birds	Upupa epops	NA	70	0	1	0	0	1	1	LC	NA	NA	0	0.333333	0.516398	6	0	0	4	0.737054	0.443829
1336	114	Shahabuddin&Kumar.2007	India	AS	abund	4	27.3265	76.4279	866	1955	1843	36.8	0.525	1189172906	2007	birds	Halcyon smyrnensis	NA	70	0	1	0	0	1	1	LC	NA	NA	0	0.166667	0.408248	6	0	0	4	0.466154	0.427532
1337	114	Shahabuddin&Kumar.2007	India	AS	abund	4	27.3265	76.4279	866	1955	1843	36.8	0.525	1189172906	2007	birds	Psittacula krameri	NA	70	0	1	0	0	1	1	LC	NA	NA	0	2.5	2.73861	6	6	0.816497	4	-1.42187	0.517752
1338	114	Shahabuddin&Kumar.2007	India	AS	abund	4	27.3265	76.4279	866	1955	1843	36.8	0.525	1189172906	2007	birds	Psittacula cyanocephala	NA	70	0	1	0	0	1	1	LC	NA	NA	0	0.166667	0.408248	6	0	0	4	0.466154	0.427532
1339	114	Shahabuddin&Kumar.2007	India	AS	abund	4	27.3265	76.4279	866	1955	1843	36.8	0.525	1189172906	2007	birds	Athene brama	NA	70	0	1	0	0	1	1	LC	NA	NA	0	0	0	6	1.5	1.91485	4	-1.15474	0.483338
1340	114	Shahabuddin&Kumar.2007	India	AS	abund	4	27.3265	76.4279	866	1955	1843	36.8	0.525	1189172906	2007	birds	Columba livia	NA	70	0	1	0	0	1	1	LC	NA	NA	0	0	0	6	0.25	0.5	4	-0.737054	0.443829
1341	114	Shahabuddin&Kumar.2007	India	AS	abund	4	27.3265	76.4279	866	1955	1843	36.8	0.525	1189172906	2007	birds	Spilopelia senegalensis	NA	70	0	1	0	0	1	1	LC	NA	NA	0	5.5	1.97484	6	2.75	1.25831	4	1.42583	0.518316
1342	114	Shahabuddin&Kumar.2007	India	AS	abund	4	27.3265	76.4279	866	1955	1843	36.8	0.525	1189172906	2007	birds	Spilopelia chinensis	NA	70	0	1	0	0	1	1	NA	NA	NA	0	0.333333	0.516398	6	2.5	1.91485	4	-1.57522	0.540733
1343	114	Shahabuddin&Kumar.2007	India	AS	abund	4	27.3265	76.4279	866	1955	1843	36.8	0.525	1189172906	2007	birds	Streptopelia tranquebarica	NA	70	0	1	0	0	1	1	LC	NA	NA	0	0.333333	0.516398	6	0	0	4	0.737054	0.443829
1344	114	Shahabuddin&Kumar.2007	India	AS	abund	4	27.3265	76.4279	866	1955	1843	36.8	0.525	1189172906	2007	birds	Streptopelia decaocto	NA	70	0	1	0	0	1	1	LC	NA	NA	0	1.66667	2.16025	6	0	0	4	0.880948	0.45547
1345	114	Shahabuddin&Kumar.2007	India	AS	abund	4	27.3265	76.4279	866	1955	1843	36.8	0.525	1189172906	2007	birds	Treron phoenicoptera	NA	70	0	1	0	0	1	1	NE	NA	NA	0	0.666667	1.63299	6	0	0	4	0.466154	0.427532
1346	114	Shahabuddin&Kumar.2007	India	AS	abund	4	27.3265	76.4279	866	1955	1843	36.8	0.525	1189172906	2007	birds	Rhipidura aureola	NA	70	0	1	0	0	1	1	LC	NA	NA	0	0.166667	0.408248	6	3.25	1.70783	4	-2.54303	0.740018
1347	114	Shahabuddin&Kumar.2007	India	AS	abund	4	27.3265	76.4279	866	1955	1843	36.8	0.525	1189172906	2007	birds	Turdoides caudata	NA	70	0	1	0	0	1	1	LC	NA	NA	0	2.5	3.83406	6	0.75	1.5	4	0.498776	0.429106
1348	114	Shahabuddin&Kumar.2007	India	AS	abund	4	27.3265	76.4279	866	1955	1843	36.8	0.525	1189172906	2007	birds	Vanellus indicus	NA	70	0	1	0	0	1	1	LC	NA	NA	0	0.333333	0.816497	6	1	1.41421	4	-0.557161	0.432188
1349	114	Shahabuddin&Kumar.2007	India	AS	abund	4	27.3265	76.4279	866	1955	1843	36.8	0.525	1189172906	2007	birds	Accipiter nisus	NA	70	0	1	0	0	1	1	LC	NA	NA	0	0	0	6	0.25	0.5	4	-0.737054	0.443829
1350	114	Shahabuddin&Kumar.2007	India	AS	abund	4	27.3265	76.4279	866	1955	1843	36.8	0.525	1189172906	2007	birds	Lanius vittatus	NA	70	0	1	0	0	1	1	LC	NA	NA	0	1	1.54919	6	1.25	1.25831	4	-0.155963	0.417883
1351	114	Shahabuddin&Kumar.2007	India	AS	abund	4	27.3265	76.4279	866	1955	1843	36.8	0.525	1189172906	2007	birds	Lanius schach	NA	70	0	1	0	0	1	1	LC	NA	NA	0	1.5	1.87083	6	2	2.82843	4	-0.198169	0.41863
1352	114	Shahabuddin&Kumar.2007	India	AS	abund	4	27.3265	76.4279	866	1955	1843	36.8	0.525	1189172906	2007	birds	Lanius meridionalis	NA	70	0	1	0	0	1	1	NE	NA	NA	0	0.166667	0.408248	6	0	0	4	0.466154	0.427532
1353	114	Shahabuddin&Kumar.2007	India	AS	abund	4	27.3265	76.4279	866	1955	1843	36.8	0.525	1189172906	2007	birds	Dendrocitta vagabunda	NA	70	0	1	0	0	1	1	LC	NA	NA	0	1.33333	1.75119	6	6	1.41421	4	-2.57969	0.749407
1354	114	Shahabuddin&Kumar.2007	India	AS	abund	4	27.3265	76.4279	866	1955	1843	36.8	0.525	1189172906	2007	birds	Corvus splendens	NA	70	0	1	0	0	1	1	LC	NA	NA	0	1.83333	1.16905	6	1.75	2.21736	4	0.0457983	0.416772
1355	114	Shahabuddin&Kumar.2007	India	AS	abund	4	27.3265	76.4279	866	1955	1843	36.8	0.525	1189172906	2007	birds	Oriolus oriolus	NA	70	0	1	0	0	1	1	LC	NA	NA	0	0.166667	0.408248	6	0.75	0.957427	4	-0.786798	0.447619
1356	114	Shahabuddin&Kumar.2007	India	AS	abund	4	27.3265	76.4279	866	1955	1843	36.8	0.525	1189172906	2007	birds	Pericrocotus cinnamomeus	NA	70	0	1	0	0	1	1	LC	NA	NA	0	0.833333	0.983192	6	1.25	1.89297	4	-0.269494	0.420298
1357	114	Shahabuddin&Kumar.2007	India	AS	abund	4	27.3265	76.4279	866	1955	1843	36.8	0.525	1189172906	2007	birds	Dicrurus macrocercus	NA	70	0	1	0	0	1	1	LC	NA	NA	0	0.833333	0.752773	6	2.25	2.21736	4	-0.862595	0.45387
1358	114	Shahabuddin&Kumar.2007	India	AS	abund	4	27.3265	76.4279	866	1955	1843	36.8	0.525	1189172906	2007	birds	Dicrurus caerulescens	NA	70	0	1	0	0	1	1	LC	NA	NA	0	0.166667	0.408248	6	0.25	0.5	4	-0.169092	0.418096
1359	114	Shahabuddin&Kumar.2007	India	AS	abund	4	27.3265	76.4279	866	1955	1843	36.8	0.525	1189172906	2007	birds	Tephrodornis pondicerianus	NA	70	0	1	0	0	1	1	LC	NA	NA	0	0	0	6	1	1.1547	4	-1.27662	0.498154
1360	114	Shahabuddin&Kumar.2007	India	AS	abund	4	27.3265	76.4279	866	1955	1843	36.8	0.525	1189172906	2007	birds	Turdus unicolor	NA	70	0	1	0	0	1	1	LC	NA	NA	0	0	0	6	0.25	0.5	4	-0.737054	0.443829
1361	114	Shahabuddin&Kumar.2007	India	AS	abund	4	27.3265	76.4279	866	1955	1843	36.8	0.525	1189172906	2007	birds	Ficedula parva	NA	70	0	1	0	0	1	1	LC	NA	NA	0	0.166667	0.408248	6	2.5	1.73205	4	-1.89984	0.597136
1362	114	Shahabuddin&Kumar.2007	India	AS	abund	4	27.3265	76.4279	866	1955	1843	36.8	0.525	1189172906	2007	birds	Cyornis tickelliae	NA	70	0	1	0	0	1	1	LC	NA	NA	0	0	0	6	0.25	0.5	4	-0.737054	0.443829
1363	114	Shahabuddin&Kumar.2007	India	AS	abund	4	27.3265	76.4279	866	1955	1843	36.8	0.525	1189172906	2007	birds	Culicicapa ceylonensis	NA	70	0	1	0	0	1	1	LC	NA	NA	0	0	0	6	0.5	1	4	-0.737054	0.443829
1364	114	Shahabuddin&Kumar.2007	India	AS	abund	4	27.3265	76.4279	866	1955	1843	36.8	0.525	1189172906	2007	birds	Copsychus saularis	NA	70	0	1	0	0	1	1	LC	NA	NA	0	0.333333	0.516398	6	3.5	2.88675	4	-1.57558	0.540789
1365	114	Shahabuddin&Kumar.2007	India	AS	abund	4	27.3265	76.4279	866	1955	1843	36.8	0.525	1189172906	2007	birds	Saxicoloides fulicatus	NA	70	0	1	0	0	1	1	LC	NA	NA	0	19	9.91968	6	12.25	8.18026	4	0.654795	0.438105
1366	114	Shahabuddin&Kumar.2007	India	AS	abund	4	27.3265	76.4279	866	1955	1843	36.8	0.525	1189172906	2007	birds	Phoenicurus ochruros	NA	70	0	1	0	0	1	1	LC	NA	NA	0	2.66667	1.8619	6	7.5	2.64575	4	-1.99319	0.615307
1367	114	Shahabuddin&Kumar.2007	India	AS	abund	4	27.3265	76.4279	866	1955	1843	36.8	0.525	1189172906	2007	birds	Saxicola torquatus	NA	70	0	1	0	0	1	1	LC	NA	NA	0	0.166667	0.408248	6	0	0	4	0.466154	0.427532
1368	114	Shahabuddin&Kumar.2007	India	AS	abund	4	27.3265	76.4279	866	1955	1843	36.8	0.525	1189172906	2007	birds	Sturnia pagodarum	NA	70	0	1	0	0	1	1	NA	NA	NA	0	7.33333	4.80278	6	4.5	3.51188	4	0.586125	0.433844
1369	114	Shahabuddin&Kumar.2007	India	AS	abund	4	27.3265	76.4279	866	1955	1843	36.8	0.525	1189172906	2007	birds	Acridotheres tristis	NA	70	0	1	0	0	1	1	LC	NA	NA	0	2	2.44949	6	3	1.41421	4	-0.425538	0.425721
1370	114	Shahabuddin&Kumar.2007	India	AS	abund	4	27.3265	76.4279	866	1955	1843	36.8	0.525	1189172906	2007	birds	Parus major	NA	70	0	1	0	0	1	1	LC	NA	NA	0	0.166667	0.408248	6	1.5	1	4	-1.73876	0.567832
1371	114	Shahabuddin&Kumar.2007	India	AS	abund	4	27.3265	76.4279	866	1955	1843	36.8	0.525	1189172906	2007	birds	Pycnonotus cafer	NA	70	0	1	0	0	1	1	LC	NA	NA	0	21.1667	10.7966	6	24.5	10.247	4	-0.284034	0.4207
1372	114	Shahabuddin&Kumar.2007	India	AS	abund	4	27.3265	76.4279	866	1955	1843	36.8	0.525	1189172906	2007	birds	Prinia hodgsonii	NA	70	0	1	0	0	1	1	LC	NA	NA	0	0.166667	0.408248	6	1	0.816497	4	-1.26404	0.496556
1373	114	Shahabuddin&Kumar.2007	India	AS	abund	4	27.3265	76.4279	866	1955	1843	36.8	0.525	1189172906	2007	birds	Prinia socialis	NA	70	0	1	0	0	1	1	LC	NA	NA	0	2.33333	2.06559	6	1.5	3	4	0.306045	0.42135
1374	114	Shahabuddin&Kumar.2007	India	AS	abund	4	27.3265	76.4279	866	1955	1843	36.8	0.525	1189172906	2007	birds	Prinia inornata	NA	70	0	1	0	0	1	1	LC	NA	NA	0	2.5	2.07364	6	0.75	0.957427	4	0.907345	0.45783
1375	114	Shahabuddin&Kumar.2007	India	AS	abund	4	27.3265	76.4279	866	1955	1843	36.8	0.525	1189172906	2007	birds	Zosterops palpebrosus	NA	70	0	1	0	0	1	1	LC	NA	NA	0	0	0	6	1.5	2.38048	4	-0.928874	0.459807
1376	114	Shahabuddin&Kumar.2007	India	AS	abund	4	27.3265	76.4279	866	1955	1843	36.8	0.525	1189172906	2007	birds	Orthotomus sutorius	NA	70	0	1	0	0	1	1	LC	NA	NA	0	0.5	0.83666	6	1.75	1.5	4	-0.996869	0.466354
1377	114	Shahabuddin&Kumar.2007	India	AS	abund	4	27.3265	76.4279	866	1955	1843	36.8	0.525	1189172906	2007	birds	Phylloscopus humei	NA	70	0	1	0	0	1	1	LC	NA	NA	0	0.333333	0.516398	6	4.5	1.73205	4	-3.30947	0.964297
1378	114	Shahabuddin&Kumar.2007	India	AS	abund	4	27.3265	76.4279	866	1955	1843	36.8	0.525	1189172906	2007	birds	Chrysomma sinense	NA	70	0	1	0	0	1	1	LC	NA	NA	0	0.166667	0.408248	6	0	0	4	0.466154	0.427532
1379	114	Shahabuddin&Kumar.2007	India	AS	abund	4	27.3265	76.4279	866	1955	1843	36.8	0.525	1189172906	2007	birds	Turdoides malcolmi	NA	70	0	1	0	0	1	1	LC	NA	NA	0	1	0.894427	6	0.75	1.5	4	0.194682	0.418562
1380	114	Shahabuddin&Kumar.2007	India	AS	abund	4	27.3265	76.4279	866	1955	1843	36.8	0.525	1189172906	2007	birds	Turdoides striata	NA	70	0	1	0	0	1	1	LC	NA	NA	0	1	1.26491	6	4.25	3.86221	4	-1.14252	0.481934
1381	114	Shahabuddin&Kumar.2007	India	AS	abund	4	27.3265	76.4279	866	1955	1843	36.8	0.525	1189172906	2007	birds	Sylvia curruca	NA	70	0	1	0	0	1	1	LC	NA	NA	0	9	6.95701	6	7	4.16333	4	0.297815	0.421101
1382	114	Shahabuddin&Kumar.2007	India	AS	abund	4	27.3265	76.4279	866	1955	1843	36.8	0.525	1189172906	2007	birds	Cinnyris asiaticus	NA	70	0	1	0	0	1	1	NE	NA	NA	0	6.16667	5.34478	6	3.75	4.78714	4	0.424196	0.425664
1383	114	Shahabuddin&Kumar.2007	India	AS	abund	4	27.3265	76.4279	866	1955	1843	36.8	0.525	1189172906	2007	birds	Passer domesticus	NA	70	0	1	0	0	1	1	LC	NA	NA	0	0.333333	0.516398	6	1	2	4	-0.466154	0.427532
1384	114	Shahabuddin&Kumar.2007	India	AS	abund	4	27.3265	76.4279	866	1955	1843	36.8	0.525	1189172906	2007	birds	Petronia xanthocollis	NA	70	0	1	0	0	1	1	LC	NA	NA	0	3.66667	2.58199	6	6.25	5.18813	4	-0.617532	0.435734
1385	114	Shahabuddin&Kumar.2007	India	AS	abund	4	27.3265	76.4279	866	1955	1843	36.8	0.525	1189172906	2007	birds	Abthus trivialis	NA	70	0	1	0	0	1	1	NA	NA	NA	0	0	0	6	1.75	1.70783	4	-1.51051	0.530749
1386	114	Shahabuddin&Kumar.2007	India	AS	abund	4	27.3265	76.4279	866	1955	1843	36.8	0.525	1189172906	2007	birds	Ploceus philippinus	NA	70	0	1	0	0	1	1	LC	NA	NA	0	0.166667	0.408248	6	0.5	1	4	-0.434691	0.426114
1387	114	Shahabuddin&Kumar.2007	India	AS	abund	4	27.3265	76.4279	866	1955	1843	36.8	0.525	1189172906	2007	birds	Euodice malabarica	NA	70	0	1	0	0	1	1	NA	NA	NA	0	1.83333	1.94079	6	0	0	4	1.07862	0.474838
1388	114	Shahabuddin&Kumar.2007	India	AS	abund	4	27.3265	76.4279	866	1955	1843	36.8	0.525	1189172906	2007	birds	Melophus lathami	NA	70	0	1	0	0	1	1	LC	NA	NA	0	0.333333	0.516398	6	0.25	0.5	4	0.147411	0.417753
1389	114	Shahabuddin&Kumar.2007	India	AS	abund	4	27.3265	76.4279	866	1955	1843	36.8	0.525	1189172906	2007	birds	Emberiza stewarti	NA	70	0	1	0	0	1	1	LC	NA	NA	0	3.5	5.43139	6	7.75	7.80491	4	-0.597114	0.434494
1390	114	Shahabuddin&Kumar.2007	India	AS	abund	4	27.3265	76.4279	866	1955	1843	36.8	0.525	1189172906	2007	plants	NA	NA	70	0	0	0	0	1	1	NA	NA	NA	0	17	2.70801	4	13.1667	14.9733	6	0.289497	0.420857
1391	114	Shahabuddin&Kumar.2007	India	AS	sppR	4	27.3265	76.4279	866	1955	1843	36.8	0.525	1189172906	2007	plants	NA	NA	70	0	0	0	0	1	1	NA	NA	NA	0	4.5	1.29099	4	4.5	3.71484	6	0	0.416667
1392	115	Suzan.etal.2009	Panama	NAM	abund	0	9.03097	-79.8377	NA	NA	30.2	51	0.686	3460462	2002	mammal	NA	NA	0	0	0	0	0	1	1	NA	NA	NA	1	0.16	0.4	6	2.33	6.68711	6	-0.42271	0.340779
1393	115	Suzan.etal.2009	Panama	NAM	sppR	0	9.03097	-79.8377	NA	NA	30.2	51	0.686	3460462	2002	mammal	NA	NA	0	0	0	0	0	1	1	NA	NA	NA	1	2.14	1.34722	6	1.81	1.8	6	0.191536	0.334862
1394	115	Suzan.etal.2009	Panama	NAM	sppR	0	9.03097	-79.8377	NA	NA	30.2	51	0.686	3460462	2002	mammal	NA	NA	0	0	0	0	0	1	1	NA	NA	NA	1	3	2.44949	6	2.16	2.4	6	0.319648	0.337591
1395	116	Uehara-Prado.etal.2009.pdf	Brazil	AS	abund	2	-23.2833	-45.1833	3150	1996	2517.9	53.9	0.662	203429773	2005	arthropods	NA	NA	73	0	0	0	0	1	1	NA	NA	NA	0	13.8	20.8	6	585	1594.37	6	-0.467475	0.342439
1396	116	Uehara-Prado.etal.2009.pdf	Brazil	AS	abund	2	-23.2833	-45.1833	3150	1996	2517.9	53.9	0.662	203429773	2005	arthropods	NA	NA	73	0	0	0	0	1	1	NA	NA	NA	0	12.2	9.2	6	22.7	72.9948	6	-0.18624	0.334779
1397	116	Uehara-Prado.etal.2009.pdf	Brazil	AS	abund	2	-23.2833	-45.1833	3150	1996	2517.9	53.9	0.662	203429773	2005	arthropods	NA	NA	73	0	0	0	0	1	1	NA	NA	NA	0	50.8	7.7	6	28.3	19.351	6	1.40981	0.416148
1398	116	Uehara-Prado.etal.2009.pdf	Brazil	AS	abund	2	-23.2833	-45.1833	3150	1996	2517.9	53.9	0.662	203429773	2005	arthropods	NA	NA	73	0	0	0	0	1	1	NA	NA	NA	0	5.3	4.4	6	16.2	26.4545	6	-0.530394	0.345055
1399	116	Uehara-Prado.etal.2009.pdf	Brazil	AS	abund	2	-23.2833	-45.1833	3150	1996	2517.9	53.9	0.662	203429773	2005	arthropods	NA	NA	73	0	0	0	0	1	1	NA	NA	NA	0	30.3	10.7	6	87.8	116.106	6	-0.643538	0.350589
1400	116	Uehara-Prado.etal.2009.pdf	Brazil	AS	abund	2	-23.2833	-45.1833	3150	1996	2517.9	53.9	0.662	203429773	2005	arthropods	NA	NA	73	0	0	0	0	1	1	NA	NA	NA	0	27.7	18.8	6	7.8	16.6565	6	1.0339	0.377873
1401	116	Uehara-Prado.etal.2009.pdf	Brazil	AS	abund	2	-23.2833	-45.1833	3150	1996	2517.9	53.9	0.662	203429773	2005	arthropods	NA	NA	73	0	0	0	0	1	1	NA	NA	NA	0	21.7	10.2	6	42	89.1614	6	-0.295184	0.336964
1402	116	Uehara-Prado.etal.2009.pdf	Brazil	AS	abund	2	-23.2833	-45.1833	3150	1996	2517.9	53.9	0.662	203429773	2005	arthropods	NA	NA	73	0	0	0	0	1	1	NA	NA	NA	0	28.5	5.8	6	14.3	20.0858	6	0.886349	0.366067
1403	116	Uehara-Prado.etal.2009.pdf	Brazil	AS	abund	2	-23.2833	-45.1833	3150	1996	2517.9	53.9	0.662	203429773	2005	arthropods	NA	NA	73	0	0	0	0	1	1	NA	NA	NA	0	11.7	8.8	6	7.67	15.4318	6	0.296038	0.336985
1404	116	Uehara-Prado.etal.2009.pdf	Brazil	AS	abund	2	-23.2833	-45.1833	3150	1996	2517.9	53.9	0.662	203429773	2005	arthropods	NA	NA	73	0	0	0	0	1	1	NA	NA	NA	0	104.2	32.4	6	83.8	104.593	6	0.243123	0.335796
1405	117	Wells.etal.2007	Malaysia	AS	sppR	0	5.48166	117.402	NA	NA	247.6	46.2	0.641	28728607	2004	mammal	NA	NA	0	1	0	0	0	1	1	NA	100	200	1	27	4	3	14	0.34641	3	3.65356	1.77904
1406	117	Wells.etal.2007	Malaysia	AS	sppR	0	5.48166	117.402	NA	NA	247.6	46.2	0.641	28728607	2004	mammal	NA	NA	0	1	0	0	0	1	1	NA	100	200	1	28	3	3	15	1.73205	3	4.23456	2.16095
1407	117	Wells.etal.2007	Malaysia	AS	sppR	0	5.48166	117.402	NA	NA	247.6	46.2	0.641	28728607	2004	mammal	NA	NA	0	1	0	0	0	1	1	NA	100	200	1	17	3	3	14	1.73205	3	0.977205	0.746244
1408	117	Wells.etal.2007	Malaysia	AS	sppR	0	5.48166	117.402	NA	NA	247.6	46.2	0.641	28728607	2004	mammal	NA	NA	0	1	0	0	0	1	1	NA	100	200	1	19	1	3	16	1.73205	3	1.69257	0.905399
1409	117	Wells.etal.2007	Malaysia	AS	sppR	0	5.48166	117.402	NA	NA	247.6	46.2	0.641	28728607	2004	mammal	NA	NA	0	1	0	0	0	1	1	NA	100	200	1	29	3	3	22	10.3923	3	0.730231	0.711103
1410	117	Wells.etal.2007	Malaysia	AS	sppR	0	5.48166	117.402	NA	NA	247.6	46.2	0.641	28728607	2004	mammal	NA	NA	0	1	0	0	0	1	1	NA	100	200	1	32	2	3	21	3.4641	3	3.10304	1.46907
1411	117	Wells.etal.2007	Malaysia	AS	sppR	0	5.48166	117.402	NA	NA	247.6	46.2	0.641	28728607	2004	mammal	NA	NA	0	1	0	0	0	1	1	NA	100	200	1	11.2	5.83909	3	9.78	10.878	3	0.129782	0.66807
1412	118	Watt.etal.2002	Cameroon	AF	sppR	0	3.44065	11.4884	81.6214	2004	25.8	44.6	0.503	19711291	1988	arthropods	NA	NA	50	0	0	0	0	1	1	NA	NA	NA	0	45.6667	6.65833	3	45.75	17.9165	4	-0.00483093	0.583335
1413	119	Waltert.etal.2005	Indonesia	AS	abund	2	-1.51667	120.183	2290	1982	834.3	36.8	0.596	245613043	2001	birds	Ceyx fallax	NA	44	0	1	0	0	1	1	NT	NA	NA	0	0.0761835	0.10774	2	0.00978675	0.0076957	2	0.490463	1.03007
1414	119	Waltert.etal.2005	Indonesia	AS	abund	2	-1.51667	120.183	2290	1982	834.3	36.8	0.596	245613043	2001	birds	Ceyx fallax	NA	44	0	1	0	0	1	1	NT	NA	NA	0	0.0761835	0.10774	2	0.828956	1.14768	2	-0.521047	1.03394
1415	119	Waltert.etal.2005	Indonesia	AS	abund	2	-1.51667	120.183	2290	1982	834.3	36.8	0.596	245613043	2001	birds	Pachycephala sulfuriventer	NA	44	0	1	0	0	1	1	LC	NA	NA	0	0.523366	0.338864	2	0.18909	0.267414	2	0.617865	1.04772
1416	119	Waltert.etal.2005	Indonesia	AS	abund	2	-1.51667	120.183	2290	1982	834.3	36.8	0.596	245613043	2001	birds	Pachycephala sulfuriventer	NA	44	0	1	0	0	1	1	LC	NA	NA	0	0.523366	0.338864	2	0.810874	0.59927	2	-0.333213	1.01388
1417	119	Waltert.etal.2005	Indonesia	AS	abund	2	-1.51667	120.183	2290	1982	834.3	36.8	0.596	245613043	2001	birds	Ficedula rufigula	NA	44	0	1	0	0	1	1	NT	NA	NA	0	0.181034	0.256021	2	0	0	2	0.56419	1.03979
1418	119	Waltert.etal.2005	Indonesia	AS	abund	2	-1.51667	120.183	2290	1982	834.3	36.8	0.596	245613043	2001	birds	Ficedula rufigula	NA	44	0	1	0	0	1	1	NT	NA	NA	0	0.181034	0.256021	2	0.689655	0.97532	2	-0.402455	1.02025
1419	119	Waltert.etal.2005	Indonesia	AS	abund	2	-1.51667	120.183	2290	1982	834.3	36.8	0.596	245613043	2001	birds	Hypothymis azurea	NA	44	0	1	0	0	1	1	LC	NA	NA	0	0.195565	0.261988	2	0.0670092	0.0947653	2	0.368172	1.01694
1420	119	Waltert.etal.2005	Indonesia	AS	abund	2	-1.51667	120.183	2290	1982	834.3	36.8	0.596	245613043	2001	birds	Hypothymis azurea	NA	44	0	1	0	0	1	1	LC	NA	NA	0	0.195565	0.261988	2	0.317397	0.439587	2	-0.189956	1.00451
1421	119	Waltert.etal.2005	Indonesia	AS	abund	2	-1.51667	120.183	2290	1982	834.3	36.8	0.596	245613043	2001	birds	Trichastoma celebense	NA	44	0	1	0	0	1	1	LC	NA	NA	0	1.36364	0.718451	2	0.762032	1.07768	2	0.370606	1.01717
1422	119	Waltert.etal.2005	Indonesia	AS	abund	2	-1.51667	120.183	2290	1982	834.3	36.8	0.596	245613043	2001	birds	Trichastoma celebense	NA	44	0	1	0	0	1	1	LC	NA	NA	0	1.36364	0.718451	2	2.66043	0.926423	2	-0.882569	1.09737
1423	119	Waltert.etal.2005	Indonesia	AS	abund	2	-1.51667	120.183	2290	1982	834.3	36.8	0.596	245613043	2001	birds	Cyornis omissus	NA	44	0	1	0	0	1	1	LC	NA	NA	0	1.80892	0.986346	2	0.756369	1.06967	2	0.577184	1.04164
1424	119	Waltert.etal.2005	Indonesia	AS	abund	2	-1.51667	120.183	2290	1982	834.3	36.8	0.596	245613043	2001	birds	Cyornis omissus	NA	44	0	1	0	0	1	1	LC	NA	NA	0	1.80892	0.986346	2	1.14013	0.364813	2	0.507409	1.03218
1425	119	Waltert.etal.2005	Indonesia	AS	abund	2	-1.51667	120.183	2290	1982	834.3	36.8	0.596	245613043	2001	birds	Rhipidura teysmanni	NA	44	0	1	0	0	1	1	LC	NA	NA	0	0.804796	0.0968072	2	0.183132	0.258987	2	1.79398	1.4023
1426	119	Waltert.etal.2005	Indonesia	AS	abund	2	-1.51667	120.183	2290	1982	834.3	36.8	0.596	245613043	2001	birds	Rhipidura teysmanni	NA	44	0	1	0	0	1	1	LC	NA	NA	0	0.804796	0.0968072	2	0.313557	0.443436	2	0.863558	1.09322
1427	120	Bonnell.etal.2011	Kenya	AF	sppR	2	0.482097	30.4005	798	NA	36.1	42.5	0.535	41070934	2006	plants	NA	NA	35	0	0	0	0	0	1	NA	NA	NA	0	64	17.683	11	48	30.4592	6	0.667337	0.270674
1428	120	Bonnell.etal.2011	Kenya	AF	sppR	2	0.482097	30.4005	798	NA	36.1	42.5	0.535	41070934	2006	plants	NA	NA	35	0	0	0	0	0	1	NA	NA	NA	0	64	17.683	11	46	20.3878	4	0.923406	0.369332
1429	120	Bonnell.etal.2011	Kenya	AF	sppR	2	0.482097	30.4005	798	NA	36.1	42.5	0.535	41070934	2006	plants	NA	NA	35	0	0	0	0	0	1	NA	NA	NA	0	64	17.683	11	41	24.8469	5	1.08743	0.327863
1430	121	Liow.etal.2001	Singapore	AS	abund	0	1.75981	103.538	NA	NA	266.5	47.8	0.724	4740737	1999	arthropods	NA	NA	0	1	0	0	1	1	1	NA	200	200	1	7.97333	6.11863	3	6.355	1.71	2	0.229953	0.838621
1431	121	Liow.etal.2001	Singapore	AS	abund	0	1.75981	103.538	NA	NA	266.5	47.8	0.724	4740737	1999	arthropods	NA	NA	0	1	0	0	1	1	1	NA	200	200	1	7.97333	6.11863	3	3.66	1.8	2	0.611653	0.870745
1432	121	Liow.etal.2001	Singapore	AS	sppR	0	1.75981	103.538	NA	NA	266.5	47.8	0.724	4740737	1999	arthropods	NA	NA	0	1	0	0	1	1	1	NA	200	200	1	0.833333	0.553384	3	0.965	1.05	2	-0.126011	0.834921
1433	121	Liow.etal.2001	Singapore	AS	sppR	0	1.75981	103.538	NA	NA	266.5	47.8	0.724	4740737	1999	arthropods	NA	NA	0	1	0	0	1	1	1	NA	200	200	1	0.833333	0.553384	3	1.435	0.39	2	-0.862399	0.907707
1434	122	Muhanguzi.etal.2007	Uganda	AF	abund	0	-0.52053	30.1473	NA	NA	16	44.3	0.556	34612250	2007	plants	NA	NA	30	0	0	0	0	0	1	NA	NA	NA	0	4.29	4.18076	10	2.64	3.10562	10	0.429072	0.204603
1435	122	Muhanguzi.etal.2007	Uganda	AF	abund	0	-0.52053	30.1473	NA	NA	16	44.3	0.556	34612250	2007	plants	NA	NA	30	0	0	0	0	0	1	NA	NA	NA	0	4.29	4.18076	10	2.35	2.13064	10	0.559924	0.207838
1436	123	Vonesh.2001	Uganda	AF	sppR	2	0.482097	30.4005	798	NA	36.1	42.5	0.535	41070934	1997	herptiles	NA	NA	35	0	0	0	0	0	0	NA	NA	NA	0	1.55556	3.79198	50	4.05556	84.3129	50	-0.0415696	0.0400086
1437	123	Vonesh.2001	Uganda	AF	sppR	2	0.482097	30.4005	798	NA	36.1	42.5	0.535	41070934	1997	herptiles	NA	NA	35	0	0	0	0	0	0	NA	NA	NA	0	1.11111	1.77859	50	1.83333	22.6547	50	-0.0446012	0.0400099
1438	123	Vonesh.2001	Uganda	AF	sppR	2	0.482097	30.4005	798	NA	36.1	42.5	0.535	41070934	1997	herptiles	NA	NA	35	0	0	0	0	0	0	NA	NA	NA	0	1.55556	3.79198	50	2.11111	27.3204	50	-0.0282661	0.040004
1439	123	Vonesh.2001	Uganda	AF	sppR	2	0.482097	30.4005	798	NA	36.1	42.5	0.535	41070934	1997	herptiles	NA	NA	35	0	0	0	0	0	0	NA	NA	NA	0	1.11111	1.77859	50	1.05556	11.9981	50	0.00642782	0.0400002
1440	124	Laidlaw.2000	Malaysia	AS	sppR	0	3.79873	102.018	NA	NA	247.6	46.2	0.641	28728607	1992	mammal	NA	NA	0	0	0	0	0	0	1	NA	NA	NA	1	18.2857	7.25062	7	14.875	22.6467	7	0.189851	0.287002
1441	125	Comer&Wooler.2002	Australia	AU	sppR	1	-33.5833	115.5	0.094	NA	1506.9	30.5	0.806	21766711	1997	plants	NA	NA	9	1	0	0	0	0	1	NA	5	10	0	0.663	0.258801	2	0.218	0.168	2	1.15074	1.16553
1442	126	Bernard.etal.2009	Malaysia	AS	abund	4	5.26667	118.65	1105.66	1984	247.6	46.2	0.641	28728607	2000	mammal	Maxomys surifer	0	76	0	1	0	0	0	1	LC	NA	NA	0	2.3	0.282843	2	1.8	0.424264	2	0.78239	1.07652
1443	126	Bernard.etal.2009	Malaysia	AS	abund	4	5.26667	118.65	1105.66	1984	247.6	46.2	0.641	28728607	2000	mammal	Tupaia longipes	0	76	0	1	0	0	0	1	LC	NA	NA	0	0.4	0.282843	2	0.95	0.494975	2	-0.76977	1.07407
1444	126	Bernard.etal.2009	Malaysia	AS	abund	4	5.26667	118.65	1105.66	1984	247.6	46.2	0.641	28728607	2000	mammal	Niviventer cremoriventer	0	76	0	1	0	0	0	1	VU	NA	NA	0	0.4	0.282843	2	0.7	0.141421	2	-0.75694	1.07162
1445	126	Bernard.etal.2009	Malaysia	AS	abund	4	5.26667	118.65	1105.66	1984	247.6	46.2	0.641	28728607	2000	mammal	Maxomys whiteheadi	0	76	0	1	0	0	0	1	VU	NA	NA	0	0.5	0.707107	2	0.6	0.282843	2	-0.104767	1.00137
1446	126	Bernard.etal.2009	Malaysia	AS	abund	4	5.26667	118.65	1105.66	1984	247.6	46.2	0.641	28728607	2000	mammal	Tupaia tana	0	76	0	1	0	0	0	1	LC	NA	NA	0	0.7	0.424264	2	0.4	0.565685	2	0.338514	1.01432
1447	126	Bernard.etal.2009	Malaysia	AS	abund	4	5.26667	118.65	1105.66	1984	247.6	46.2	0.641	28728607	2000	mammal	Leopoldamys sabanus	0	76	0	1	0	0	0	1	LC	NA	NA	0	0.1	0.141421	2	0.5	0.707107	2	-0.442587	1.02449
1448	126	Bernard.etal.2009	Malaysia	AS	abund	4	5.26667	118.65	1105.66	1984	247.6	46.2	0.641	28728607	2000	mammal	Paradoxurus hermaphroditus	1	76	0	1	0	0	0	1	LC	NA	NA	0	0	0	2	0.1	0.141421	2	-0.56419	1.03979
1449	126	Bernard.etal.2009	Malaysia	AS	abund	4	5.26667	118.65	1105.66	1984	247.6	46.2	0.641	28728607	2000	mammal	Tupaia minor	0	76	0	1	0	0	0	1	LC	NA	NA	0	0.1	0.141421	2	0.2	0.282843	2	-0.252313	1.00796
1450	126	Bernard.etal.2009	Malaysia	AS	abund	4	5.26667	118.65	1105.66	1984	247.6	46.2	0.641	28728607	2000	mammal	Sundasciurus lowii	0	76	0	1	0	0	0	1	LC	NA	NA	0	0.1	0.141421	2	0	0	2	0.56419	1.03979
1451	126	Bernard.etal.2009	Malaysia	AS	abund	4	5.26667	118.65	1105.66	1984	247.6	46.2	0.641	28728607	2000	mammal	Sundasciurus hippurus	0	76	0	1	0	0	0	1	NT	NA	NA	0	0	0	2	0.1	0.141421	2	-0.56419	1.03979
1452	126	Bernard.etal.2009	Malaysia	AS	abund	4	5.26667	118.65	1105.66	1984	247.6	46.2	0.641	28728607	2000	mammal	Maxomys surifer	0	76	0	1	0	0	0	1	LC	NA	NA	0	0.25	0.0141421	2	0.23	0.0565685	2	0.273672	1.00936
1453	126	Bernard.etal.2009	Malaysia	AS	abund	4	5.26667	118.65	1105.66	1984	247.6	46.2	0.641	28728607	2000	mammal	Tupaia longipes	0	76	0	1	0	0	0	1	LC	NA	NA	0	0.07	0.0424264	2	0.16	0.0707107	2	-0.870819	1.09479
1454	126	Bernard.etal.2009	Malaysia	AS	abund	4	5.26667	118.65	1105.66	1984	247.6	46.2	0.641	28728607	2000	mammal	Niviventer cremoriventer	0	76	0	1	0	0	0	1	VU	NA	NA	0	0.015	0.0212132	2	0.04	0	2	-0.940316	1.11052
1455	126	Bernard.etal.2009	Malaysia	AS	abund	4	5.26667	118.65	1105.66	1984	247.6	46.2	0.641	28728607	2000	mammal	Maxomys whiteheadi	0	76	0	1	0	0	0	1	VU	NA	NA	0	0.015	0.0212132	2	0.025	0.0212132	2	-0.265962	1.00884
1456	126	Bernard.etal.2009	Malaysia	AS	abund	4	5.26667	118.65	1105.66	1984	247.6	46.2	0.641	28728607	2000	mammal	Tupaia tana	0	76	0	1	0	0	0	1	LC	NA	NA	0	0.105	0.0919239	2	0.08	0.113137	2	0.136836	1.00234
1457	126	Bernard.etal.2009	Malaysia	AS	abund	4	5.26667	118.65	1105.66	1984	247.6	46.2	0.641	28728607	2000	mammal	Leopoldamys sabanus	0	76	0	1	0	0	0	1	LC	NA	NA	0	0.02	0.0282843	2	0.16	0.226274	2	-0.489854	1.02999
1458	126	Bernard.etal.2009	Malaysia	AS	abund	4	5.26667	118.65	1105.66	1984	247.6	46.2	0.641	28728607	2000	mammal	Paradoxurus hermaphroditus	1	76	0	1	0	0	0	1	LC	NA	NA	0	0	0	2	0.07	0.0989949	2	-0.56419	1.03979
1459	126	Bernard.etal.2009	Malaysia	AS	abund	4	5.26667	118.65	1105.66	1984	247.6	46.2	0.641	28728607	2000	mammal	Tupaia minor	0	76	0	1	0	0	0	1	LC	NA	NA	0	0.02	0.0282843	2	0.005	0.00707107	2	0.410508	1.02106
1460	126	Bernard.etal.2009	Malaysia	AS	abund	4	5.26667	118.65	1105.66	1984	247.6	46.2	0.641	28728607	2000	mammal	Maxomys rajah	0	76	0	1	0	0	0	1	VU	NA	NA	0	0	0	2	0.045	0.00707107	2	-5.07771	4.22289
1461	126	Bernard.etal.2009	Malaysia	AS	abund	4	5.26667	118.65	1105.66	1984	247.6	46.2	0.641	28728607	2000	mammal	Sundasciurus lowii	0	76	0	1	0	0	0	1	LC	NA	NA	0	0.02	0.0282843	2	0	0	2	0.56419	1.03979
1462	126	Bernard.etal.2009	Malaysia	AS	abund	4	5.26667	118.65	1105.66	1984	247.6	46.2	0.641	28728607	2000	mammal	Sundasciurus hippurus	0	76	0	1	0	0	0	1	NT	NA	NA	0	0	0	2	0.025	0.0353553	2	-0.56419	1.03979
1463	126	Bernard.etal.2009	Malaysia	AS	abund	4	5.26667	118.65	1105.66	1984	247.6	46.2	0.641	28728607	2000	mammal	Maxomys surifer	0	76	0	1	0	0	0	1	LC	NA	NA	0	2.3	0.282843	2	0.0666667	0.11547	3	8.57036	8.17844
1464	126	Bernard.etal.2009	Malaysia	AS	abund	4	5.26667	118.65	1105.66	1984	247.6	46.2	0.641	28728607	2000	mammal	Tupaia longipes	0	76	0	1	0	0	0	1	LC	NA	NA	0	0.4	0.282843	2	0	0	3	1.77245	1.14749
1465	126	Bernard.etal.2009	Malaysia	AS	abund	4	5.26667	118.65	1105.66	1984	247.6	46.2	0.641	28728607	2000	mammal	Niviventer cremoriventer	0	76	0	1	0	0	0	1	VU	NA	NA	0	0.4	0.282843	2	0	0	3	1.77245	1.14749
1466	126	Bernard.etal.2009	Malaysia	AS	abund	4	5.26667	118.65	1105.66	1984	247.6	46.2	0.641	28728607	2000	mammal	Maxomys whiteheadi	0	76	0	1	0	0	0	1	VU	NA	NA	0	0.5	0.707107	2	0.2	0.34641	3	0.437084	0.852438
1467	126	Bernard.etal.2009	Malaysia	AS	abund	4	5.26667	118.65	1105.66	1984	247.6	46.2	0.641	28728607	2000	mammal	Tupaia tana	0	76	0	1	0	0	0	1	LC	NA	NA	0	0.7	0.424264	2	0	0	3	2.06786	1.26094
1468	126	Bernard.etal.2009	Malaysia	AS	abund	4	5.26667	118.65	1105.66	1984	247.6	46.2	0.641	28728607	2000	mammal	Leopoldamys sabanus	0	76	0	1	0	0	0	1	LC	NA	NA	0	0.1	0.141421	2	0.0666667	0.11547	3	0.193391	0.837073
1469	126	Bernard.etal.2009	Malaysia	AS	abund	4	5.26667	118.65	1105.66	1984	247.6	46.2	0.641	28728607	2000	mammal	Paradoxurus hermaphroditus	1	76	0	1	0	0	0	1	LC	NA	NA	0	0	0	2	0.0666667	0.11547	3	-0.511663	0.859513
1470	126	Bernard.etal.2009	Malaysia	AS	abund	4	5.26667	118.65	1105.66	1984	247.6	46.2	0.641	28728607	2000	mammal	Tupaia minor	0	76	0	1	0	0	0	1	LC	NA	NA	0	0.1	0.141421	2	0	0	3	0.886227	0.911873
1471	126	Bernard.etal.2009	Malaysia	AS	abund	4	5.26667	118.65	1105.66	1984	247.6	46.2	0.641	28728607	2000	mammal	Sundasciurus lowii	0	76	0	1	0	0	0	1	LC	NA	NA	0	0.1	0.141421	2	0	0	3	0.886227	0.911873
1472	126	Bernard.etal.2009	Malaysia	AS	abund	4	5.26667	118.65	1105.66	1984	247.6	46.2	0.641	28728607	2000	mammal	Sundamys muelleri	0	76	0	1	0	0	0	1	LC	NA	NA	0	0	0	2	0.0666667	0.11547	3	-0.511663	0.859513
1473	126	Bernard.etal.2009	Malaysia	AS	abund	4	5.26667	118.65	1105.66	1984	247.6	46.2	0.641	28728607	2000	mammal	Maxomys surifer	0	76	0	1	0	0	0	1	LC	NA	NA	0	0.25	0.0141421	2	0.00333333	0.0057735	3	18.9315	36.6737
1474	126	Bernard.etal.2009	Malaysia	AS	abund	4	5.26667	118.65	1105.66	1984	247.6	46.2	0.641	28728607	2000	mammal	Tupaia longipes	0	76	0	1	0	0	0	1	LC	NA	NA	0	0.07	0.0424264	2	0	0	3	2.06786	1.26094
1475	126	Bernard.etal.2009	Malaysia	AS	abund	4	5.26667	118.65	1105.66	1984	247.6	46.2	0.641	28728607	2000	mammal	Niviventer cremoriventer	0	76	0	1	0	0	0	1	VU	NA	NA	0	0.015	0.0212132	2	0	0	3	0.886227	0.911873
1476	126	Bernard.etal.2009	Malaysia	AS	abund	4	5.26667	118.65	1105.66	1984	247.6	46.2	0.641	28728607	2000	mammal	Maxomys whiteheadi	0	76	0	1	0	0	0	1	VU	NA	NA	0	0.015	0.0212132	2	0.01	0.0173205	3	0.193391	0.837073
1477	126	Bernard.etal.2009	Malaysia	AS	abund	4	5.26667	118.65	1105.66	1984	247.6	46.2	0.641	28728607	2000	mammal	Tupaia tana	0	76	0	1	0	0	0	1	LC	NA	NA	0	0.105	0.0919239	2	0	0	3	1.4316	1.03828
1478	126	Bernard.etal.2009	Malaysia	AS	abund	4	5.26667	118.65	1105.66	1984	247.6	46.2	0.641	28728607	2000	mammal	Leopoldamys sabanus	0	76	0	1	0	0	0	1	LC	NA	NA	0	0.02	0.0282843	2	0.0533333	0.092376	3	-0.312548	0.843102
1479	126	Bernard.etal.2009	Malaysia	AS	abund	4	5.26667	118.65	1105.66	1984	247.6	46.2	0.641	28728607	2000	mammal	Paradoxurus hermaphroditus	1	76	0	1	0	0	0	1	LC	NA	NA	0	0	0	2	0.0533333	0.092376	3	-0.511663	0.859513
1480	126	Bernard.etal.2009	Malaysia	AS	abund	4	5.26667	118.65	1105.66	1984	247.6	46.2	0.641	28728607	2000	mammal	Tupaia minor	0	76	0	1	0	0	0	1	LC	NA	NA	0	0.02	0.0282843	2	0	0	3	0.886227	0.911873
1481	126	Bernard.etal.2009	Malaysia	AS	abund	4	5.26667	118.65	1105.66	1984	247.6	46.2	0.641	28728607	2000	mammal	Sundasciurus lowii	0	76	0	1	0	0	0	1	LC	NA	NA	0	0.02	0.0282843	2	0	0	3	0.886227	0.911873
1482	126	Bernard.etal.2009	Malaysia	AS	abund	4	5.26667	118.65	1105.66	1984	247.6	46.2	0.641	28728607	2000	mammal	Sundamys muelleri	0	76	0	1	0	0	0	1	LC	NA	NA	0	0	0	2	0.0166667	0.0288675	3	-0.511663	0.859513
1483	127	Vynne.etal.2010	Brazil	SA	abund	2	-18.0009	-52.0001	1008.26	1998	2517.9	53.9	0.662	203429773	2008	mammal	Priodontes maximus	1	17	1	1	0	0	0	1	VU	30	100	0	0.46	2.793	21	0.12	18.9647	28	0.0230891	0.0833388
1484	127	Vynne.etal.2010	Brazil	SA	abund	2	-18.0009	-52.0001	1008.26	1998	2517.9	53.9	0.662	203429773	2008	mammal	Panthera onca	1	17	1	1	0	0	0	1	NT	30	100	0	0.35	2.646	21	0.3	4.44486	28	0.0129967	0.0833351

## Sheet: studies
alpha_id	study_id	studyname	longref
1	67	Anderson.etal.2001	Andersen, A.N., Ludwig, J.A., Lowe, L.M. & Rentz, D.C.F. (2001) Grasshopper biodiversity and bioindicators in Australian tropical savannas: Responses to disturbance in Kakadu National Park. Austral Ecology, 26, 213-222.
2	18	Balme.etal.2011	Balme, G.A., Slotow, R. & Hunter, L.T.B. (2010) Edge effects and the impact of non-protected areas in carnivore conservation: leopards in the Phinda-Mkhuze Complex, South Africa. Animal Conservation, 13, 315-323.
3	77	Banda.etal.2006	Banda, T., Schwartz, M.W. & Caro, T. (2006) Woody vegetation structure and composition along a protection gradient in a Miombo ecosystem of western Tanzania. Forest Ecology and Management, 230, 179-185.
4	87	Beck.etal.2002	Beck, J.A.N., Schulze, C.H., Linsenmair, K.E. & Fiedler, K. (2002) From forest to farmland: diversity of geometrid moths along two habitat gradients on Borneo. Journal of Tropical Ecology, 18, 33-51.
5	88	Becker&Agreda.2005	Becker, C.D. & Agreda, A. (2005) Bird community differences in mature and second growth Garua Forest in Machalilla National Park, Ecuador. Ornitologia Neotropical, 16, 297-319.
6	54	Bell&Donnelly.2006	Bell, K.E. & Donnelly, M. A. (2006) Influence of forest fragmentation on community structure of frogs and lizards in northeastern Costa Rica. Conservation Biology, 20, 1750-1760.
7	126	Bernard.etal.2009	Bernard, H., Fjeldså, J. & Mohamed, M. (2009) A case study on the effects of disturbance and conversion of tropical lowland rain forest on the non-volant small mammals in north Borneo: Management implications. Mammal Study, 96, 85-96.
8	89	Bihn.etal.2008	Bihn, J.H., Verhaagh, M., Brändle, M. & Brandl, R. (2008) Do secondary forests act as refuges for old growth forest animals? Recovery of ant diversity in the Atlantic forest of Brazil. Biological Conservation, 141, 733-743.
9	28	Blom.etal.2005	Blom, A., van Zalinge, R., Heitkönig, I.M.A. & Prins, H.H.T. (2005) Factors influencing the distribution of large mammals within a protected central African forest. Oryx, 39, 381-388.
10	120	Bonnell.etal.2011	Bonnell, T.R., Reyna-Hurtado, R. & Chapman, C. A. (2011) Post-logging recovery time is longer than expected in an East African tropical forest. Forest Ecology and Management, 261, 855-864.
11	90	Borges.etal.2007	Borges, S.H. (2007) Bird assemblages in secondary forests developing after slash-and-burn agriculture in the Brazilian Amazon. Journal of Tropical Ecology, 23, 469-477.
12	16	Botes.etal.2006	Botes, A., McGeoch, M. A. & van Rensburg, B. J. (2006) Elephant- and human-induced changes to dung beetle (Coleoptera: Scarabaeidae) assemblages in the Maputaland Centre of Endemism. Biological Conservation, 130, 573-583.
13	19	Botha.etal.2002	Botha, J., Witkowski, E.T.F. & Shackleton, C.M. (2002) A comparison of anthropogenic and elephant disturbance on Acacia xanthophloea (fever tree) populations in the Lowveld, South Africa. Koedoe, 45, 9-18.
14	4	Brooks.1999	Brooks, M. (1999) Effects of protective fencing on birds, Lizards, and black-tailed hares in the Western Mojave Desert. Environmental management, 23, 387-400.
15	17	Brown.etal.2009	Brown, K.A, Carter Ingram, J., Flynn, D.F.B., Razafindrazaka, R. & Jeannoda, V. (2009) Protected area safeguard tree and shrub communities from degradation and invasion: a case study in eastern Madagascar. Environmental management, 44, 136-48.
16	1	Bury.1983	Bury, R.B. (1983) Differences in amphibian populations in logged and old growth redwood forest. Northwest Science, 57, 167-178.
17	30	Carilo.etal.2000	Carrillo, E., Wong, G. & Cuarón, A.D. (2000) Monitoring mammal populations in Costa Rican protected areas under different hunting restrictions. Conservation Biology, 14, 1580-1591.
18	29	Caro.1999a	Caro, T.M. (1999) Densities of mammals in partially protected areas: the Katavi ecosystem of western Tanzania. Journal of Applied Ecology, 36, 205-217.
19	12	Caro.etal.2000	Caro, T. M., Rejmanek, M. & Pelkey, N. (2000). Which mammals benefit from protection in East Africa? In Priorities for the conservation of mammalian diversity. has the panda had its day?: 221–238. Entwistle, A. & Dunstone, N. (Eds). Cambridge: Cambridge U
20	13	Caro2002	Caro, T.M. (2002) Factors affecting the small mammal community inside and outside Katavi National Park, Tanzania. Biotropica, 34, 310-318.
21	91	Castro-Arellano.2007	Castro-Arellano, I., Presley, S.J., Saldanha, L.N., Willig, Michael R. & Wunderle, J.M. (2007) Effects of reduced impact logging on bat biodiversity in terra firme forest of lowland Amazonia. Biological Conservation, 138, 269-285.
22	20	Chapman&Reich.2007	Chapman, K.A. & Reich, P.B. (2007) Land use and habitat gradients determine bird community diversity and abundance in suburban, rural and reserve landscapes of Minnesota, USA. Biological Conservation, 135, 527-541.
23	95	Cleary.etal.2006	Cleary, D.F.R., Priadjati, A., Suryokusumo, B.K. & Menken, S.B.J. (2006) Butterfly, seedling, sapling and tree diversity and composition in a fire-affected Bornean rainforest. Austral Ecology, 31, 46-57.
24	125	Comer&Wooler.2002	Comer, S. J. & Wooller, R. D. (2002) A comparison of the passerine avifaunas of a rehabilitated minesite and a nearby reserve in south-western Australia. Emu 102 , 305–311.
25	11	Daily.etal.2003	Daily, G.C., Ceballos, G., Pacheco, J., Suzan, G. & Sanchez-Azofeifa, A. (2003) Countryside biogeography of neotropical mammals: conservation opportunities in agricultural landscapes of Costa Rica. Conservation Biology, 17, 1814-1826.
27	97	Davis.etal.2001	Davis, A.J., Holloway, J.D., Huijbregts, H., Krikken, J., Kirk-Spriggs, A.H. & Sutton, S.L. (2001) Dung beetles as indicators of change in the forests of northern Borneo. Journal of Applied Ecology, 38, 593-616.
26	96	Davis&Sutton.1998	Davis, A.J. & Sutton, S.L. (1998) The effects of rainforest canopy loss on arboreal dung beetles in Borneo: implications for the measurement of biodiversity in derived tropical ecosystems. Diversity and Distributions, 4, 167-173.
28	78	Decher&Bahain.1999	Decher, J. & Bahian, L.K. (1999) Diversity and structure of terrestrial small mammal communities in different vegetation types on the Accra Plains of Ghana. Journal of Zoology, 247, 395-408.
29	98	Devicotor.etal.2007	Devictor, V., Godet, L., Julliard, R., Couvet, D. & Jiguet, F. (2007) Can common species benefit from protected areas? Biological Conservation, 139, 29-36.
30	92	Dranzoa.etal.2001	Dranzoa, C. (2001) Breeding birds in the tropical rain forests of Kibale National Park, Uganda. African Journal of Ecology, 39, 74-82.
31	33	Easa&Jahas.2002	Easa, P.S., Jahas, S.S.A. 2002. A demographic study of elephant population in Periyar Tiger Reserve and adjacent areas in Kerala. Indian Forester 128: 217-227.
32	99	Edwards.etal.2010	Edwards, D.P., Hodgson, J.A., Hamer, K.C., Mitchell, S.L., Ahmad, A.H., Cornell, S.J. & Wilcove, D.S. (2010) Wildlife-friendly oil palm plantations fail to protect biodiversity effectively. Conservation Letters, 3, 236-242
33	100	Eggleton.etal.1999	Eggleton, P., Homathevi, R., Jones, D.T., MacDonald, J.A., Jeeva, D., Bignell, D.E., Davies, R.G. & Maryati, M. (1999) Termite assemblages, forest disturbance and greenhouse gas fluxes in Sabah, East Malaysia. Philosophical transactions of the Royal Socie
34	101	Eltz.etal.2004	Eltz, T. (2004) Spatio-temporal variation of apine bee attraction to honeybaits in Bornean forests. Journal of Tropical Ecology, 20, 317-324.
36	79	Fabricius.etal.2003	Fabricius, C., Burger, M., Hockey, P.A.R. (2003) Comparing biodiversity between protected and adjacent rangeland in xeric succulent thicket, South Africa: arthropods and reptiles. Journal of Applied Ecology, 40, 392-403.
35	32	Fabricius&Burger.1997	Fabricius, C. & Burger, M. (2003) Comparison between a nature reserve and adjacent communal land in Xeric Succulent Thicket. South African Journal of Science, 93, 259-262.
37	93	Farwig.etal.2008	Farwig, N., Sajita, N. & Böhning-Gaese, K. (2008) Conservation value of forest plantations for bird communities in western Kenya. Forest Ecology and Management, 255, 3885-3892.
38	21	Gardner.etal.2007	Gardner, T.A., Caro, T., Fitzherbert, E.B., Banda, T. & Lalbhai, P. (2007) Conservation value of multiple-use areas in East Africa. Conservation Biology, 21, 1516-2155.
39	34	Gebeyehu&Samways.2002	Gebeyehu, S. & Samways, M J (2002) Grasshopper assemblage response to a restored national park (Mountain Zebra National Park , South Africa). Biodiversity and Conservation, 11, 283-304.
40	10	Greenberg.etal.1993	Greenberg, C, H., Neary, D.G., Harris, L.D. 1994. Effect of high-intensity wildfire and silvicultural treatments on reptile communities in sand-pine scrub. Conservation Biology 8: 1047-1057.
41	70	Greve.etal.2011	Greve, M., Chown, S.L., van Rensburg, B.J., Dallimer, M. & Gaston, K.J. (2011) The ecological effectiveness of protected areas: a case study for South African birds. Animal Conservation, 14, 295-305.
42	106	Heinen.1992	Heinen, J.T. (1992). Comparisons of the leaf litter herpetofauna in abandoned cacao plantations and primary rain forest in Costa Rica: some implications for faunal restoration. Biotropica 24: 431-439.
43	35	Helsen.etal.2011	Helsen, K. Meerbeek, K.V., Honnay, O. & Hermy, M. (2011) Conservation credit for plant species diversity of small nature reserves in an agricultural matrix. Plant Ecology and Evolution, 144, 289-298.
44	80	Herremans&Herremans-Tonnoeyr.2000	Herremans, M. & Herremans-Tonnoeyr, D. (2000) Land use and the conservation status of raptors in Botswana. Biological Conservation, 94, 31-41.
45	2	Heydon&Bulloh.1996	Heyden, M.J. & Bulloh, P. (1996) The impact of selective logging on sympatric civet species in Borneo. Oryx, 30, 31-36.
46	94	Hoehn.etal.2010	Hoehn, P., Steffan-Dewenter, I. & Tscharntke, T. (2010) Relative contribution of agroforestry, rainforest and openland to local and regional bee diversity. Biodiversity Conservation, 19, 2189-2200.
47	36	Holbech.etal.2009	Holbech, L.H. (2009) The conservation importance of luxuriant tree plantations for lower storey forest birds in south-west Ghana. Bird Conservation International, 19, 287-308.
48	102	Hopp.etal.2010	Hopp, P.W., Ottermanns, R., Caron, E., Meyer, S. & Roß-Nickoll, M. (2010) Recovery of litter inhabiting beetle assemblages during forest regeneration in the Atlantic forest of Southern Brazil. Insect Conservation and Diversity, 3, 103-113.
49	37	Horner-Devine.2003	Horner-Devine, M.C., Daily, G.C., Ehrlich, P.R. & Boggs, C.L. (2003) Countryside biogeography of tropical butterflies. Conservation Biology, 17, 168-177.
50	38	Jacobs.etal.2010	Jacobs, C.T., Scholtz, Clarke H., Escobar, F. & Davis, A.L.V. (2010) How might intensification of farming influence dung beetle diversity (Coleoptera: Scarabaeidae) in Maputo Special Reserve (Mozambique)? Journal of Insect Conservation, 14, 389-399.
51	81	Jankielsohn.etal.2001	Jankielsohn, A., Scholtz, C H & Louw, S. (2001) Effect of habitat transformation on dung beetle assemblages: A comparison between a South African nature reserve and neighboring farms. Environmental Entomology, 30, 474-483.
52	39	Johnson.etal.2005	Johnson, A.E., Knott, C.D., Pamungkas, B., Pasaribu, M. & Marshall, A.J. (2005) A survey of the orangutan (Pongo pygmaeus wurmbii) population in and around Gunung Palung National Park, West Kalimantan, Indonesia based on nest counts. Biological Conservati
53	103	Kapoor.2008	Kapoor, V. (2008) Effects of rainforest fragmentation and shade-coffee plantations on spider communities in the Western Ghats, India. Journal of Insect Conservation, 12, 53-68.
54	86	Kati.etal.2009	Kati, V., Dimopoulos, P., Papaioannou, H., Poirazidis, K. 2009. Ecological management of a Mediterranean mountainous reserve (Pindos National Park, Greece) using the bird community as an indicator. Journal for Nature Conservation 17: 47-59.
55	40	Kessler.etal.2009	Kessler, M., Abrahamczyk, S., Bos, M., Buchori, D., Putra, D.D., Gradstein, S.R., Höhn, P., Kluge, J., Orend, F., Pitopang, R., Saleh, S., Schulze, C.H., Sporn, S.G., Steffan-Dewenter, I., Tjitrosoedirdjo, S.S. & Tscharntke, T. (2009) Alpha and beta diver
56	8	Kiffner.etal.2009	Kiffner, C., Meyer, B., Mühlenberg, M. & Waltert, Matthias (2009) Plenty of prey, few predators: what limits lions Panthera leo in Katavi National Park, western Tanzania? Oryx, 43, 52-59.
57	41	Knop.etal.2004	Knop, E., Ward, P.I. & Wich, S.A. (2004) A comparison of orang-utan density in a logged and unlogged forest on Sumatra. Biological Conservation, 120, 183-188.
58	44	Krishnamurthy.2003	Krishnamurthy, S.V. (2003). Amphibian assemblages in undisturbed and disturbed areas of Kudremukh National Park, central Western Ghats, India. Environmental Conservation 30: 274-282.
59	104	Kumar&Shahabuddin.2005	Kumar, R. & Shahabuddin, G. (2005) Effects of biomass extraction on vegetation structure, diversity and composition of forests in Sariska Tiger Reserve, India. Environmental Conservation, 32, 248-259.
60	105	Lachat.etal.2006	Lachat, T., Attignon, S., Djego, J., Goergen, G., Nagel, P., Sinsin, B. & Peveling, R. (2006) Arthropod diversity in Lama Forest Reserve (South Benin), a mosaic of natural, degraded and plantation forests. Biodiversity and Conservation, 15, 3-23.
61	124	Laidlaw.2000	Laidlaw, R.K. (2000) Effects of habitat disturbance and protected areas on mammals of Peninsular Malaysia. Conservation Biology, 14, 1639-1648.
62	22	Lammertink.2004	Lammertink, M. (2004) A Multiple-site comparison of woodpecker communities in Bornean lowland and hill Forests. Conservation Biology, 18, 746-757.
63	71	Lee.etal.2007	Lee, T.M., Sodhi, N.S. & Prawiradilaga, D.M. (2007) The importance of protected areas for the forest and endemic avifauna of Sulawesi (Indonesia). Ecological Applications, 17, 1727-1741.
64	42	Lessard&Buddle.2005	Lessard, J., & Buddle, C.M. (2005) The effects of urbanization on ant assemblages (Hymenoptera: Formicidae) associated with the Molson Nature Reserve, Quebec. Canadian Entomology, 137, 215-225.
65	121	Liow.etal.2001	Liow, L.H., Sodhi, N.S. & Elmqvist, T. (2001) Bee diversity along a disturbance gradient in tropical lowland forests of south-east Asia. Journal of Applied Ecology, 38, 180-192.
66	43	Matsumoto.etal.2009	Matsumoto, T., Itioka, T., Yamane, S. & Momose, K. (2009) Traditional land use associated with swidden agriculture changes encounter rates of the top predator, the army ant, in Southeast Asian tropical rain forests. Biodiversity and Conservation, 18, 3139
67	45	McCarthy.etal.2010	McCarthy, J.L., Mccarthy, K.P., Fuller, T.K. & Mccarthy, T.M. (2010) Assessing variation in wildlife biodiversity in the Tien Shan Mountains of Kyrgyzstan using ancillary camera-trap photos. Mountain Research and Development, 30, 295-301.
68	107	Medellin&Equihua.1998	Medellín, R.A. & Equihua, M. (1998) Mammal species richness and habitat use in rainforest and abandoned agricultural fields in Chiapas, Mexico. Journal of Applied Ecology, 35, 13-23
69	108	Mengesha.etal.2011	Mengesha, G., Mamo, Y. & Bekele, A. (2011) A comparison of terrestrial bird community structure in the undisturbed and disturbed areas of the Abijata Shalla lakes National Park, Ethiopia. International Journal of Biodiversty and Conservation, 3, 389-404.
70	23	Monney.etal.2011	Monney, K.A., Darkey, M.L. & Dakwa, K.B. (2011) Diversity and distribution of amphibians in the Kakum National Park and its surroundings. International Journal of Biodiversty and Conservation, 3, 358-366.
71	46	Monticelli.etal.2012	Monticelli, D., Siaka, A., Buchanan, G.M., Wotton, S., Morris, T., Wardill, J.C. & Lindsell, J.A. (2011) Long term stability of White-necked Picathartes population in south-east Sierra Leone. Bird Conservation International, 1-14.
72	47	Moseby.etal.2009	Moseby, K.E., Hill, B.M. & Read, John Llewellyn (2009) Arid Recovery - A comparison of reptile and small mammal populations inside and outside a large rabbit, cat and fox-proof exclosure in arid South Australia. Austral Ecology, 34, 156-169.
73	122	Muhanguzi.etal.2007	Muhanguzi, H.D.R., Obua, J. & Oryem-Origa, H. (2007) The effect of human disturbance on tree species composition and demographic structure in Kalinzu Forest Reserve, Uganda. African Journal of Ecology, 45, 2-10.
74	48	Nacoulma.etal.2011	Nacoulma, B.M.I., Schumann, K., Traoré, S., Bernhardt-Römermann, M., Hahn, K., Wittig, R. & Thiombiano, A. (2011) Impacts of land-use on West African savanna vegetation: a comparison between protected and communal area in Burkina Faso. Biodiversity and Co
75	82	Naidoo.etal.2004	Naidoo, R. (2004) Species richness and community composition of songbirds in a tropical forest-agricultural landscape. Animal Conservation, 7, 93-105.
76	24	Negroes.etal.2010	Negrões, N., Revilla, E., Fonseca, C., Soares, A.M.V.M., Jácomo, A.T.A. & Silveira, L. (2010) Private forest reserves can aid in preserving the community of medium and large-sized vertebrates in the Amazon arc of deforestation. Biodiversity and Conservati
77	31	Nesheim.etal.2010	Nesheim, I., Halvorsen, R. & Nordal, I. (2010) Plant composition in the Maya Biosphere Reserve: natural and anthropogenic influences. Plant Ecology, 208, 93-122.
78	109	Nicolas.etal.2009	Nicolas, V., Barrière, P., Tapiero, A. & Colyn, M. (2009) Shrew species diversity and abundance in Ziama Biosphere Reserve, Guinea: comparison among primary forest, degraded forest and restoration plots. Biodiversity and Conservation, 18, 2043-2061.
79	49	Nijman.etal.2004	Nijman, V. (2004) Effects of habitat disturbance and hunting on the density and the biomass of the endemic Hose’s leaf monkey Presbytis hosei (Thomas, 1889) (Mammalia: Primates: Cercopithecidae) in east Borneo. Contributions to Zoology, 73, 283-291.
80	50	Odea&Whittaker.2007	O’Dea, N. & Whittaker, R.J. (2006) How resilient are Andean montane forest bird communities to habitat degradation? Biodiversity and Conservation, 16, 1131-1159.
81	110	On.etal.2001	On, T.V., Quyen, D., Bich, L.D., Jones, B., Wunder, J. & Russel-Smith, J. (2001) A survey of medicinal plants in BaVi National Park, Vietnam: methodology and implications for conservation and sustainable use. Biological Conservation, 97, 295-304.
82	51	Oster.etal.2009	Öster, M., Ask, K., Römermann, C., Tackenberg, O. & Eriksson, O. (2009) Plant colonization of ex-arable fields from adjacent species-rich grasslands: The importance of dispersal vs. recruitment ability. Agriculture, Ecosystems & Environment, 130, 93-99.
83	52	Paciencia.etal.2005	Paciencia, M.L.B., & Prado, J. (2005) Effects of forest fragmentation on pteridophyte diversity in a tropical rain forest in Brazil. Plant Ecology, 180, 87-104.
84	53	Pardini.etal.2009	Pardini, R., Faria, D., Accacio, G.M., Laps, R.R., Mariano-Neto, E., Paciencia, Mateus L.B., Dixo, M. & Baumgarten, J. (2009) The challenge of maintaining Atlantic forest biodiversity: A multi-taxa conservation assessment of specialist and generalist spec
85	111	Pattanavibool&Edge.1996	Pattanavibool, A. & Edge, W.D. (1996) Single-tree selection silviculture affects cavity resources in mixed deciduous forests in Thailand. Journal of Wildlife Management, 60, 67-73.
86	55	Pereira.etal.2012	Pereira, J. a., Walker, R.S. & Novaro, a. J. (2012) Effects of livestock on the feeding and spatial ecology of Geoffroy’s cat. Journal of Arid Environments, 76, 36-42.
87	72	Piao.etal.2011	Piao, Z., Tang, L., Swihart, R.K. & Wang, S. (2011) Human-wildlife competition for Korean pine seeds: vertebrate responses and implications for mixed forests on Changbai Mountain, China. Annals of Forest Science, 68, 911-919.
88	83	Prendini.etal.1996	Prendini, L., Theron, L.J., Merwe, K.V.D. & Owen-Smith, N. (1996) Abundance and guild structure of grasshoppers (Orthoptera: Acridoidea) in communally grazed and protected savanna. South African Journal Of Zoology, 31, 120-130.
89	112	Presley.etal.2008	Presley, S.J., Willig, Michael R., Wunderle, J.M. & Saldanha, Luis Nélio (2008) Effects of reduced-impact logging and forest physiognomy on bat populations of lowland Amazonian forest. Journal of Applied Ecology, 45, 14-25.
91	56	Raman.2006	Raman, T. R. Shankar (2006) Effects of Habitat Structure and Adjacent Habitats on Birds in Tropical Rainforest Fragments and Shaded Plantations in the Western Ghats, India. Biodiversity and Conservation, 15, 1577-1607.
92	15	Raman.etal.1998	Raman, T., R., Shankar, Rawat, G.S. & T, J.A.J. (1998) Recovery of tropical rainforest avifauna in relation to vegetation succession following shifting cultivation in India. Journal of Applied Ecology, 35, 214-231.
90	113	Raman&Sukumar.2002	Raman, T. R., & Sukumar, R. (2002) Responses of tropical rainforest birds to abandoned plantations, edges and logged forest in the Western Ghats, India. Animal Conservation, 5, 201-216.
93	9	Ravele&Makhado.2009	Ravele, A.M. & Makhado, R.A. (2009) Exploitation of Encephalartos transvenosus outside and inside Mphaphuli Cycads Nature Reserve, Limpopo Province, South Africa. African Journal of Ecology, 48, 105-110.
94	6	Read&Cunningham.2010	Read, L., Cunningham, R. (2010). Relative impacts of cattle grazing and feral animals on an Australian arid zone reptile and small mammal assemblage. Austral Ecology 35: 314-324.
95	7	Revilla.etal.2001	Revilla, E., Palomares, F., Delibes, M. (2001). Edge-Core effects and the effectiveness of traditional reserves in conservation: Eurasian Badgers in Doñana National Park. Conservation Biology 15: 148-158.
96	57	Ricketts.etal.2001	Ricketts, T.H., Daily, G.C., Ehrlich, P.R. & Fay, J.P. (2001) Countryside biogeography of moths in a fragmented landscape: biodiversity in native and agricultural habitats. Conservation Biology, 15, 378-388.
97	5	Rivers_Moore&Samways.1996	Rivers-Moore, N. a., Samways, M. J. (1996). Game and cattle trampling, and impacts of human dwellings on arthropods at a game park boundary. Biodiversity and Conservation 5: 1545-1556.
98	58	Roth.etal.1994	Roth, D.S., Perfecto, I. & Rathcke, B. (1994) The effects of management systems on ground-foraging ant diversity in Costa Rica. Ecological Applications, 4, 423-436.
99	73	Rutherford&Powrie.2011	Rutherford, M.C. & Powrie, L.W. (2011) Can heavy grazing on communal land elevate plant species richness levels in the Grassland Biome of South Africa? Plant Ecology, 212, 1407-1418.
100	84	Schackleton.1993	Shackleton, C. (1993) Demography and dynamics of the dominant woody species in a communal and protected area of the eastern Transvaal Lowveld. South African Journal of Botany 59, 569-574.
101	59	Schuman.etal.2011	Schumann, K., Wittig, R., Thiombiano, A., Becker, U. & Hahn, K. (2011) Impact of land-use type and harvesting on population structure of a non-timber forest product-providing tree in a semi-arid savanna, West Africa. Biological Conservation, 144, 2369-237
102	74	Shackleton.2000	Shackleton, C. (2000) Comparison of plant diversity in protected and communal lands in the Bushbuckridge lowveld savanna, South Africa. Biological Conservation, 94, 273-285.
103	60	Shahabudddin.etal.2005	Shahabuddin, Schulze, C.H. & Tscharntke, T. (2005) Changes of dung beetle communities from rainforests towards agroforestry systems and annual cultures in Sulawesi (Indonesia). Biodiversity and Conservation, 14, 863-877.
104	114	Shahabuddin&Kumar.2007	Shahabuddin, G. & Kumar, R. (2007) Effects of extractive disturbance on bird assemblages, vegetation structure and floristics in tropical scrub forest, Sariska Tiger Reserve, India. Forest Ecology and Management, 246, 175-185.
105	75	Simelane.2009	Simelane, T.S. (2009) Impacts of traditional land uses on biodiversity outside conservation area: effects on dung beetle communities of Vaalbos National Park. African Journal of Ecology, 48, 490-501.
106	14	Sinclair.etal.2002	Sinclair, A.R.E., Mduma, S.A.R. & Arcese, P. (2002) Protected areas as biodiversity benchmarks for human impact: agriculture and the Serengeti avifauna. Proceedings of the Royal Society of London B 269, 2401-2405.
107	62	Smart.etal.2005	Smart, R., Whiting, M., Twine, W. 2005. Lizards and landscapes: integrating field surveys and interviews to assess the impact of human disturbance on lizard assemblages and selected reptiles in a savanna. Biological Conservation 122: 23-31.
108	61	Sodhi.etal.2003	Sodhi, N.S., Peh, K.S., Lee, T.M., Tan, H.T.W., Prawiradilaga, D.M. & Darjono (2003) Artificial nest and seed predation experiments on tropical southeast Asian islands. Biodiversity and Conservation, 12, 2415-2433.
109	25	Stephenson.1993	Stephenson, P.J. (1993) The small mammal fauna of Reserve Speciale d’Analamazaotra, Madagascar: the effects of human disturbance on endemic species diversity. Biodiversity and Conservation, 2, 603-615.
110	63	Stokes.etal.2010	Stokes, E.J., Strindberg, S., Bakabana, P.C., Elkan, P.W., Iyenguet, F.C., Madzoké, B., Malanda, G.A.F., Mowawa, B.S., Moukoumbou, C., Ouakabadio, F.K. & Rainey, H.J. (2010) Monitoring great ape and elephant abundance at large spatial scales: measuring ef
111	115	Suzan.etal.2009	Suzan, G., Armien, A., Mills, J.N., Marce, E., Ceballos, G., Avila, M., Salazar-Bravo, J., Ruedas, L., Armien, B. & Yates, T.L. (2008) Epidemiological considerations of rodent community composition in fragmented landscapes in Panama. Journal of Mammalogy,
112	85	Thiolay.2007	Thiollay, J.-M. (2007) Raptor declines in West Africa: comparisons between protected, buffer and cultivated areas. Oryx, 41, 322-329.
113	3	Thiollay.2006a	Thiollay, J.-M. (2006a) Large bird declines with increasing human pressure in savanna woodlands (Burkina Faso). Biodiversity and Conservation, 15, 2085-2108.
114	64	Thiollay.2006b	Thiollay, J.-M. (2006b) The decline of raptors in West Africa: long-term assessment and the role of protected areas. Ibis, 148, 240-254.
115	116	Uehara-Prado.etal.2009.pdf	Uehara-Prado, M., Fernandes, J.D.O., Bello, A.D.M., Machado, G., Santos, A.J., Vaz-de-Mello, F.Z. & Freitas, A.V.L. (2009) Selecting terrestrial arthropods as indicators of small-scale disturbance: A first approach in the Brazilian Atlantic Forest. Biolog
116	26	Uezu.etal.2005	Uezu, A., Metzger, J.P. & Vielliard, J.M.E. (2005) Effects of structural and functional connectivity and patch size on the abundance of seven Atlantic Forest bird species. Biological Conservation, 123, 507-519.
117	76	Urquiza-Haas.etal.2011	Urquiza-Haas, T., Peres, C.A. & Dolman, P.M. (2011) Large vertebrate responses to forest cover and hunting pressure in communal landholdings and protected areas of the Yucatan Peninsula, Mexico. Animal Conservation, 14, 271-282.
118	65	Veddeler.etal.2005	Veddeler, D., Schulze, C.H., Steffan-Dewenter, I., Buchori, D. & Tscharntke, T. (2005) The contribution of tropical secondary forest fragments to the conservation of fruit-feeding butterflies: effects of isolation and age. Biodiversity and Conservation, 1
119	123	Vonesh.2001	Vonesh, J.R. (2001) Patterns of richness and abundance in a tropical african leaf-litter Herpetofauna. Biotropica, 33, 502-510.
120	127	Vynne.etal.2010	Vynne, C., Skalski, J.R., Machado, R.B., Groom, M.J., Jácomo, A.T. a, Marinho-Filho, J., Ramos Neto, M.B., Pomilla, C., Silveira, L., Smith, H. & Wasser, S.K. (2011) Effectiveness of scat-detection dogs in determining species presence in a tropical savann
121	66	Waltert.etal.2004	Waltert, Matthias, Mardiastuti, A. & Muhlenberg, M.M. (2004) Effects of Land Use on Bird Species Richness in Sulawesi , Indonesia. Conservation Biology, 18, 1339-1346.
122	119	Waltert.etal.2005	Waltert, M., Mardiastuti, A. & Mühlenberg, M. (2005) Effects of deforestation and forest modification on understorey birds in Central Sulawesi, Indonesia. Bird Conservation International, 15, 257-273.
123	68	Waltert.etal.2008	Waltert, M., Meyer, B., Shanyangi, M.W., Balozi, J.J., Kitwara, O., Qolli, S., Krischke, H. & Mühlenberg, M. (2008) Foot Surveys of Large Mammals in Woodlands of Western Tanzania. Journal of Wildlife Management, 72, 603-610.
124	27	Wasiolka&Blaum.2011	Wasiolka, B. & Blaum, N. (2011) Comparing biodiversity between protected savanna and adjacent non-protected farmland in the southern Kalahari. Journal of Arid Environments, 75, 836-841.
125	118	Watt.etal.2002	Watt, A.D., Stork, N.E. & Bolton, B. (2002) The diversity and abundance of ants in relation to forest disturbance and plantation establishment in southern Cameroon. Journal of Applied Ecology, 39, 18-30.
126	117	Wells.etal.2007	Wells, K., Kalko, E.K.V., Lakim, M.B. & Pfeiffer, M. (2007) Effects of rain forest logging on species richness and assemblage composition of small mammals in Southeast Asia. Journal of Biogeography, 34, 1087-1099.
127	69	Wunderle.etal.2006	Wunderle, J.M., Henriques, L.M.P. & Willig, M.R. (2006) Short-term responses of birds to forest gaps and understory: an assessment of reduced-impact logging in a lowland amazon forest. Biotropica, 38, 235-255.
